# Supplementary material for: {3-[(2-Chloro-1,3-thia­zol-4-yl)meth­yl]-1,3-thia­zolidin-2-yl­idene­amino}­formonitrile
Source: Acta Crystallogr Sect E Struct Rep Online. 2010 Sep 11;66(Pt 10):o2530. doi: 10.1107/S1600536810035579 (PMC2983363; doi:10.1107/S1600536810035579)
Supplement: Supplementary file 2 [file e-66-o2530-Isup2.hkl]

# 
# h,k,l, Fc-squared, Fo-squared, sigma(Fo-squared) and status flag 
# 
data_I
_shelx_title ' 070429D in P2(1)/n' 
_shelx_refln_list_code          4 
_shelx_F_calc_maximum      158.33 
_exptl_crystal_F_000       528.00 
_reflns_d_resolution_high  0.8006 
 
loop_ 
 _symmetry_equiv_pos_as_xyz 
 'x, y, z' 
 '-x+1/2, y+1/2, -z+1/2' 
 '-x, -y, -z' 
 'x-1/2, -y-1/2, z-1/2' 
 
_cell_length_a     6.1731 
_cell_length_b    16.8075 
_cell_length_c    10.9057 
_cell_angle_alpha  90.000 
_cell_angle_beta  105.846 
_cell_angle_gamma  90.000 
 
_shelx_F_squared_multiplier     1.000 
 
loop_ 
 _refln_index_h 
 _refln_index_k 
 _refln_index_l 
 _refln_F_squared_calc 
 _refln_F_squared_meas 
 _refln_F_squared_sigma 
 _refln_observed_status 
   2   0   0     4879.78     4620.75     93.21 o 
   4   0   0     1029.78     1085.12     21.13 o 
   6   0   0        4.84        3.39      2.65 o 
   1   1   0      138.55      124.22      1.75 o 
   2   1   0      289.59      318.56      4.10 o 
   3   1   0     1873.96     2047.13     20.48 o 
   4   1   0      152.99      145.38      3.30 o 
   5   1   0      810.23      867.53     13.36 o 
   6   1   0       72.31       62.56      3.46 o 
   7   1   0        3.61       -1.49      1.93 o 
   0   2   0      171.15      147.80      3.30 o 
   1   2   0      153.81      176.03      2.34 o 
   2   2   0      741.45      684.33      9.09 o 
   3   2   0     2669.20     2577.45     38.69 o 
   4   2   0      396.96      392.92      5.93 o 
   5   2   0       29.25       31.48      2.07 o 
   6   2   0      118.52      116.48      4.45 o 
   7   2   0        3.57        3.94      3.35 o 
   1   3   0     2039.01     2047.46     60.64 o 
   2   3   0     6171.11     6170.01     68.28 o 
   3   3   0      232.13      224.02      3.76 o 
   4   3   0      168.77      193.70      4.82 o 
   5   3   0      151.63      144.60      3.77 o 
   6   3   0       82.98       86.52      4.05 o 
   7   3   0      133.38      130.69      5.29 o 
   0   4   0    16583.06    12510.49    203.04 o 
   1   4   0    25069.22    19881.92    341.64 o 
   2   4   0     2396.84     2394.12     31.06 o 
   3   4   0     1337.83     1451.66     18.48 o 
   4   4   0       17.76       26.79      1.76 o 
   5   4   0       26.08       21.51      4.19 o 
   6   4   0        6.46        3.97      1.58 o 
   7   4   0       36.81       39.81      3.68 o 
   1   5   0     8331.88     8006.07     63.92 o 
   2   5   0       17.50       26.18      1.20 o 
   3   5   0        2.30        2.79      0.70 o 
   4   5   0      242.36      220.81      4.33 o 
   5   5   0       90.25       79.61      3.08 o 
   6   5   0        2.27        3.41      1.64 o 
   7   5   0        1.24        0.47      2.25 o 
   0   6   0      408.43      504.75      6.96 o 
   1   6   0       11.47       21.19      0.88 o 
   2   6   0      650.13      658.75      7.30 o 
   3   6   0      185.11      200.82      8.21 o 
   4   6   0      293.52      275.00      5.04 o 
   5   6   0      458.60      466.98      8.45 o 
   6   6   0        3.74        4.10      1.62 o 
   7   6   0        5.57        7.26      2.73 o 
   1   7   0       91.49      107.39      1.86 o 
   2   7   0     3614.31     3652.74     30.34 o 
   3   7   0      997.64      984.31     11.36 o 
   4   7   0        2.31        3.32      1.28 o 
   5   7   0       18.39       18.72      1.86 o 
   6   7   0        6.43        2.32      1.78 o 
   0   8   0        8.07       10.35      0.99 o 
   1   8   0       57.27       75.42      1.61 o 
   2   8   0      472.99      516.70      5.72 o 
   3   8   0      207.52      244.50      3.76 o 
   4   8   0      156.37      139.80      3.08 o 
   5   8   0        9.31        8.50      1.56 o 
   6   8   0      142.14      139.92      4.42 o 
   1   9   0     2051.66     2095.75     47.20 o 
   2   9   0      455.67      473.29      5.46 o 
   3   9   0      447.98      471.74      6.68 o 
   4   9   0       66.16       78.96      3.23 o 
   5   9   0       47.50       47.03      2.60 o 
   6   9   0        0.71        1.00      1.78 o 
   0  10   0     2629.29     2565.06     30.82 o 
   1  10   0      627.52      688.16      7.10 o 
   2  10   0      185.76      204.69      3.23 o 
   3  10   0      968.08      925.81     17.00 o 
   4  10   0      118.89      111.82      2.88 o 
   5  10   0        3.92        5.85      1.62 o 
   6  10   0       16.44       15.07      2.26 o 
   1  11   0       13.73       11.66      1.37 o 
   2  11   0      357.27      363.38      4.78 o 
   3  11   0      520.60      506.19      6.32 o 
   4  11   0      119.64      106.59      3.31 o 
   5  11   0       17.56       17.86      2.14 o 
   6  11   0       79.78       79.70      3.69 o 
   0  12   0      428.68      415.71      7.14 o 
   1  12   0       29.17       31.84      1.40 o 
   2  12   0       84.47       89.67      2.28 o 
   3  12   0      849.61      841.74     15.67 o 
   4  12   0      153.90      145.71      3.91 o 
   5  12   0       48.96       44.33      2.83 o 
   6  12   0        1.78        0.12      1.91 o 
   1  13   0      207.59      221.31      3.54 o 
   2  13   0      115.80      121.02      8.91 o 
   3  13   0      423.08      419.54      6.78 o 
   4  13   0       39.49       41.19      2.39 o 
   5  13   0       20.15       22.57      2.53 o 
   0  14   0      737.89      758.96     14.64 o 
   1  14   0      464.38      435.80      6.51 o 
   2  14   0       41.72       40.41      2.14 o 
   3  14   0        2.60        6.05      1.41 o 
   4  14   0        0.97        1.43      1.50 o 
   5  14   0        0.02       -0.42      1.48 o 
   1  15   0       18.34       19.15      2.05 o 
   2  15   0        5.34        4.63      1.40 o 
   3  15   0       13.79       13.08      1.71 o 
   4  15   0      229.04      230.92      7.71 o 
   5  15   0       46.89       59.34      3.22 o 
   0  16   0      288.13      271.26      8.91 o 
   1  16   0      295.81      286.24      5.33 o 
   2  16   0        8.38        5.27      1.55 o 
   3  16   0        4.49        4.01      1.56 o 
   4  16   0      121.61      114.86      3.87 o 
   1  17   0      100.40      106.59      6.93 o 
   2  17   0      102.54       94.02      3.18 o 
   3  17   0        3.10        4.55      1.59 o 
   4  17   0        0.29       -0.32      2.53 o 
   0  18   0        5.22        8.32      2.84 o 
   1  18   0        0.15        0.75      1.63 o 
   2  18   0       32.11       44.23      8.26 o 
   3  18   0        0.09       -1.37      1.63 o 
   1  19   0        6.88        8.29      2.12 o 
   2  19   0        3.46        4.00      2.04 o 
   3  19   0       42.03       35.21      4.63 o 
   0  20   0        0.48        0.16      2.79 o 
   1  20   0       33.98       33.09      3.13 o 
   2  20   0       34.62       30.76      4.53 o 
  -7   0   1        9.30        8.02      3.22 o 
  -5   0   1       26.77       33.58      3.41 o 
  -3   0   1      619.09      597.60     12.40 o 
  -1   0   1    12027.07    10361.18    162.79 o 
   1   0   1     4009.46     3825.65     40.93 o 
   3   0   1      339.32      329.26      5.87 o 
   5   0   1       87.94       76.95      4.69 o 
   7   0   1        9.14        7.24      3.20 o 
  -7   1   1        0.13        2.09      3.66 o 
  -6   1   1      226.37      214.19      5.94 o 
  -5   1   1       68.75       69.81      3.40 o 
  -4   1   1        5.56        5.17      1.17 o 
  -3   1   1      384.07      395.92      6.62 o 
  -2   1   1      582.86      563.84      6.39 o 
  -1   1   1     1363.90     1426.09     22.94 o 
   0   1   1        6.78        7.65      0.51 o 
   1   1   1     8586.23     7542.16    166.15 o 
   2   1   1      487.37      510.71      4.12 o 
   3   1   1       34.19       32.34      1.24 o 
   4   1   1       62.26       60.69      1.87 o 
   5   1   1      113.10      104.24      3.25 o 
   6   1   1      189.47      195.93      5.70 o 
   7   1   1       12.79       14.85      2.60 o 
  -7   2   1       21.47       20.23      2.93 o 
  -6   2   1      181.49      173.30      5.36 o 
  -5   2   1      663.38      666.55     11.08 o 
  -4   2   1       88.20       69.41      2.28 o 
  -3   2   1      756.10      766.73      8.87 o 
  -2   2   1      193.52      221.58      3.18 o 
  -1   2   1      882.66      790.65     18.14 o 
   0   2   1      126.17      130.95      1.94 o 
   1   2   1       12.00       14.00      0.61 o 
   2   2   1     2624.72     2545.18     27.51 o 
   3   2   1      246.95      287.32      4.39 o 
   4   2   1      489.98      534.31      7.35 o 
   5   2   1       33.12       29.49      2.08 o 
   6   2   1      150.92      154.12      5.11 o 
   7   2   1       43.95       36.53      3.66 o 
  -7   3   1       33.20       29.46      3.16 o 
  -6   3   1       96.20      111.96      4.38 o 
  -5   3   1       48.50       47.28      2.31 o 
  -4   3   1      316.35      338.96      5.39 o 
  -3   3   1       61.04       43.79      1.60 o 
  -2   3   1     1186.16     1373.76     13.82 o 
  -1   3   1        0.01        2.34      0.35 o 
   0   3   1     3030.88     2886.02     29.26 o 
   1   3   1    10089.83     9316.10    125.74 o 
   2   3   1      441.78      522.51      5.15 o 
   3   3   1      481.22      513.12     10.80 o 
   4   3   1      702.48      654.22      8.57 o 
   5   3   1        4.02        2.39      1.29 o 
   6   3   1       24.78       23.85      2.45 o 
   7   3   1        9.49        7.87      2.76 o 
  -7   4   1       35.66       36.44      6.80 o 
  -6   4   1        0.16       -1.54      1.54 o 
  -5   4   1      520.67      507.10     13.44 o 
  -4   4   1       52.03       59.86      2.20 o 
  -3   4   1      439.93      393.03      5.44 o 
  -2   4   1      487.70      541.64      6.35 o 
  -1   4   1    18760.91    15776.14    155.72 o 
   0   4   1      543.57      623.23      5.60 o 
   1   4   1      455.98      500.32      5.63 o 
   2   4   1     1546.24     1630.88     16.37 o 
   3   4   1      808.34      861.58      9.96 o 
   4   4   1       42.34       39.15      3.14 o 
   5   4   1      134.35      127.03      4.12 o 
   6   4   1       16.87       17.34      2.48 o 
   7   4   1        0.18       -2.01      2.26 o 
  -7   5   1        8.23        5.58      3.68 o 
  -6   5   1      145.48      157.74      4.34 o 
  -5   5   1       12.59       21.65      3.36 o 
  -4   5   1      395.01      399.76      6.20 o 
  -3   5   1       10.74        5.00      0.85 o 
  -2   5   1      602.93      653.24      7.51 o 
  -1   5   1       17.83       17.74      0.75 o 
   0   5   1        0.05        0.58      0.48 o 
   1   5   1     3100.52     3107.26     47.16 o 
   2   5   1     3835.93     3987.36     44.03 o 
   3   5   1      132.51      133.65      2.98 o 
   4   5   1     1649.30     1633.68     17.84 o 
   5   5   1       71.42       71.62      2.82 o 
   6   5   1       23.55       22.61      2.27 o 
   7   5   1       12.81       18.05      2.53 o 
  -7   6   1       13.70       14.68      2.77 o 
  -6   6   1       45.01       48.46      2.68 o 
  -5   6   1      111.07      114.71      3.47 o 
  -4   6   1     1535.71     1511.60     16.70 o 
  -3   6   1      745.32      667.74      8.28 o 
  -2   6   1      969.13     1031.52      9.61 o 
  -1   6   1     4441.67     4398.11     41.19 o 
   0   6   1       48.72       68.35      1.24 o 
   1   6   1     2543.51     2553.62     23.03 o 
   2   6   1      764.41      739.12      8.57 o 
   3   6   1       57.36       58.80      2.02 o 
   4   6   1       52.09       48.97      3.27 o 
   5   6   1       13.84       15.00      1.79 o 
   6   6   1        0.75        0.09      1.58 o 
  -7   7   1       84.18       88.83      4.69 o 
  -6   7   1       16.18       18.83      2.33 o 
  -5   7   1        0.38        0.66      1.32 o 
  -4   7   1      136.17      138.63      3.55 o 
  -3   7   1        0.63        0.73      0.93 o 
  -2   7   1      275.54      301.99      4.75 o 
  -1   7   1      262.78      262.26      5.26 o 
   0   7   1       42.28       34.25      1.12 o 
   1   7   1     2915.83     3024.53     25.06 o 
   2   7   1     2217.15     2366.15     20.27 o 
   3   7   1       91.01       92.41      2.57 o 
   4   7   1       27.18       23.37      1.84 o 
   5   7   1      140.05      141.54      3.93 o 
   6   7   1       94.32       84.58      3.49 o 
  -6   8   1       98.11       94.92      3.62 o 
  -5   8   1       16.44       17.27      1.90 o 
  -4   8   1      798.74      761.78      9.96 o 
  -3   8   1      334.43      327.28      4.51 o 
  -2   8   1     3193.79     3384.21     28.35 o 
  -1   8   1      490.96      506.30      5.34 o 
   0   8   1     1005.10      960.91     12.35 o 
   1   8   1      226.37      249.56      3.20 o 
   2   8   1     5098.30     5364.24     43.91 o 
   3   8   1      734.80      769.61      9.62 o 
   4   8   1       62.82       62.29      2.92 o 
   5   8   1        1.09       -0.04      1.34 o 
   6   8   1        0.29        0.42      1.87 o 
  -6   9   1       27.59       35.34      2.75 o 
  -5   9   1       43.48       52.59      2.65 o 
  -4   9   1      546.53      521.07      6.68 o 
  -3   9   1      318.55      298.45      4.34 o 
  -2   9   1      337.02      382.51      7.05 o 
  -1   9   1       12.64        5.72      1.83 o 
   0   9   1      530.37      527.40      5.53 o 
   1   9   1     1288.81     1359.30     14.70 o 
   2   9   1      704.42      781.26      7.98 o 
   3   9   1      832.53      828.30      8.77 o 
   4   9   1      129.63      118.27      3.40 o 
   5   9   1      226.41      220.06      5.09 o 
   6   9   1        2.80        2.56      1.87 o 
  -6  10   1       12.59       10.05      1.99 o 
  -5  10   1        9.26        7.40      1.74 o 
  -4  10   1       23.95       22.05      1.63 o 
  -3  10   1      118.39      110.09      2.83 o 
  -2  10   1      806.14      781.83     15.54 o 
  -1  10   1      173.23      167.10      2.98 o 
   0  10   1     2044.25     2123.73     18.33 o 
   1  10   1       19.77       23.54      1.18 o 
   2  10   1        7.43       12.10      1.04 o 
   3  10   1      412.74      364.37      5.93 o 
   4  10   1        1.21       -0.82      1.38 o 
   5  10   1       40.06       44.30      5.08 o 
   6  10   1       14.78       13.83      2.32 o 
  -6  11   1       94.39      104.35      4.08 o 
  -5  11   1       86.80       84.68      2.88 o 
  -4  11   1       34.73       33.10      2.33 o 
  -3  11   1      167.11      157.64      3.16 o 
  -2  11   1      107.96      120.42      3.00 o 
  -1  11   1      122.38      116.11      2.31 o 
   0  11   1      153.38      178.51      2.83 o 
   1  11   1        2.42        2.92      0.71 o 
   2  11   1       88.98      100.88      2.76 o 
   3  11   1      548.88      534.57      7.75 o 
   4  11   1        2.09        3.33      1.32 o 
   5  11   1        5.75        3.63      1.73 o 
   6  11   1       32.43       37.79      3.97 o 
  -6  12   1       21.98       21.06      2.61 o 
  -5  12   1       10.46       14.12      2.00 o 
  -4  12   1        1.21       -0.55      1.07 o 
  -3  12   1       74.96       79.08      2.39 o 
  -2  12   1       16.92       22.11      1.69 o 
  -1  12   1      279.67      295.08      4.53 o 
   0  12   1       40.72       44.69      1.55 o 
   1  12   1      161.19      154.98      3.32 o 
   2  12   1      313.18      300.68     11.29 o 
   3  12   1      765.70      730.02      9.76 o 
   4  12   1      166.09      161.81      4.19 o 
   5  12   1       34.52       36.40      3.21 o 
  -5  13   1       35.07       36.42      2.62 o 
  -4  13   1        0.10        0.13      1.25 o 
  -3  13   1      383.25      352.07      5.28 o 
  -2  13   1      710.89      696.69     15.47 o 
  -1  13   1       77.01       83.51      2.18 o 
   0  13   1      512.02      469.51      5.62 o 
   1  13   1      173.34      173.03      3.67 o 
   2  13   1       77.14       71.61      2.51 o 
   3  13   1        2.18        4.61      1.32 o 
   4  13   1       11.85       13.54      1.87 o 
   5  13   1        0.04        0.86      2.23 o 
  -5  14   1       24.00       20.92      2.27 o 
  -4  14   1       22.06       22.27      2.10 o 
  -3  14   1        4.99        8.62      2.89 o 
  -2  14   1       49.95       43.81      2.48 o 
  -1  14   1        2.07        2.90      1.00 o 
   0  14   1       38.72       38.66      1.90 o 
   1  14   1       33.56       29.90      1.85 o 
   2  14   1      115.23      113.67      3.24 o 
   3  14   1        2.59        1.72      1.30 o 
   4  14   1       37.46       34.02      2.44 o 
   5  14   1      211.68      194.73      6.70 o 
  -5  15   1       43.86       45.94      3.13 o 
  -4  15   1        0.21        2.14      1.52 o 
  -3  15   1       63.74       61.48      2.61 o 
  -2  15   1        0.71       -0.95      1.11 o 
  -1  15   1       40.96       45.46      2.19 o 
   0  15   1      143.29      149.61      3.57 o 
   1  15   1      166.57      171.90      3.91 o 
   2  15   1       19.19       19.30      1.80 o 
   3  15   1        0.05        0.60      1.34 o 
   4  15   1       18.74       18.40      2.09 o 
   5  15   1        0.26        2.85      2.49 o 
  -4  16   1       59.10       63.01      2.95 o 
  -3  16   1        0.07        1.20      2.41 o 
  -2  16   1        3.29        4.69      1.93 o 
  -1  16   1      379.16      373.57     13.99 o 
   0  16   1       11.42        9.95      1.49 o 
   1  16   1        9.64       11.68      1.51 o 
   2  16   1       47.72       56.16      2.55 o 
   3  16   1      123.97      114.19      4.96 o 
   4  16   1       31.44       25.04      8.59 o 
  -4  17   1        4.69        7.25      1.77 o 
  -3  17   1        0.01       -1.66      2.36 o 
  -2  17   1      195.41      191.63      5.55 o 
  -1  17   1        6.89       12.82      2.12 o 
   0  17   1       37.69       33.14      2.56 o 
   1  17   1       29.60       33.15      2.55 o 
   2  17   1       15.95       14.24      1.82 o 
   3  17   1       18.14       15.60      2.52 o 
   4  17   1        5.97        8.36      2.62 o 
  -3  18   1        3.38        0.86      1.95 o 
  -2  18   1        2.05        1.12      1.82 o 
  -1  18   1      204.95      205.40      8.95 o 
   0  18   1        7.05       13.55      2.69 o 
   1  18   1       15.33       15.71      2.24 o 
   2  18   1       35.02       36.07      3.23 o 
   3  18   1        0.10       -1.85      2.90 o 
  -3  19   1        0.70        0.48      1.94 o 
  -2  19   1        0.04        0.75      1.94 o 
  -1  19   1        4.85        7.79      2.06 o 
   0  19   1        5.62        4.80      1.90 o 
   1  19   1        0.60        0.82      2.45 o 
   2  19   1        5.17        5.96      2.98 o 
  -2  20   1      107.57      110.22      4.72 o 
  -1  20   1      112.10      124.54      5.57 o 
   0  20   1      148.98      149.17      7.55 o 
   1  20   1        1.08        5.37      2.79 o 
   2  20   1        5.48        1.63      2.92 o 
  -6   0   2        4.10        2.45      2.35 o 
  -4   0   2      672.94      692.97     14.95 o 
  -2   0   2    10536.10     9758.60    152.67 o 
   0   0   2     2585.57     2647.58     32.61 o 
   2   0   2     1006.53     1138.06     11.66 o 
   4   0   2       97.46       87.68      3.17 o 
   6   0   2        6.66        2.39      2.55 o 
  -7   1   2       57.85       66.69      4.89 o 
  -6   1   2        9.55        7.57      1.85 o 
  -5   1   2       17.50       20.86      2.14 o 
  -4   1   2       12.06       13.29      1.58 o 
  -3   1   2       24.04       13.69      1.20 o 
  -2   1   2       19.86       20.24      3.56 o 
  -1   1   2     4624.32     4686.60    176.83 o 
   0   1   2     1585.43     1674.99     14.35 o 
   1   1   2     4385.07     4163.44     27.26 o 
   2   1   2      203.15      194.18      2.09 o 
   3   1   2     4232.22     4078.36     27.38 o 
   4   1   2      347.19      344.47      8.22 o 
   5   1   2       57.28       52.73      2.42 o 
   6   1   2       49.68       56.69      4.52 o 
   7   1   2       16.63       13.34      2.65 o 
  -7   2   2        2.79        4.25      2.14 o 
  -6   2   2       77.08       82.81      3.78 o 
  -5   2   2      798.93      787.61     16.13 o 
  -4   2   2      471.26      483.49      8.18 o 
  -3   2   2      283.03      327.11      5.70 o 
  -2   2   2        0.50       -0.53      0.56 o 
  -1   2   2      635.46      658.37      6.79 o 
   0   2   2      301.62      323.16      4.51 o 
   1   2   2      496.07      466.03      4.01 o 
   2   2   2        7.90        4.99      0.44 o 
   3   2   2       76.06       73.41      1.61 o 
   4   2   2       15.80       11.56      1.40 o 
   5   2   2       92.51       85.99      3.54 o 
   6   2   2       41.17       42.12      3.83 o 
  -7   3   2        7.44        7.01      2.27 o 
  -6   3   2       21.54       29.86      2.78 o 
  -5   3   2        5.32        3.97      1.67 o 
  -4   3   2      475.82      462.74      6.68 o 
  -3   3   2     1440.96     1628.64     16.75 o 
  -2   3   2      137.61      133.07      2.35 o 
  -1   3   2      919.12      896.98      7.18 o 
   0   3   2    12027.63    10417.79    169.35 o 
   1   3   2     3241.86     3280.01     33.77 o 
   2   3   2      254.69      261.04      2.85 o 
   3   3   2       12.91        8.57      0.80 o 
   4   3   2      749.53      730.16      9.35 o 
   5   3   2      433.06      413.61      6.85 o 
   6   3   2       68.95       73.57      3.13 o 
  -7   4   2        0.37       -1.50      1.96 o 
  -6   4   2       49.06       52.16      3.22 o 
  -5   4   2       96.37       95.42      3.68 o 
  -4   4   2       30.59       36.97      1.84 o 
  -3   4   2     1190.23     1292.97     13.77 o 
  -2   4   2      329.86      321.08      4.26 o 
  -1   4   2     1878.10     2034.47     20.64 o 
   0   4   2       69.55       54.70      0.99 o 
   1   4   2     5376.66     5325.89     42.59 o 
   2   4   2      272.79      320.51      3.69 o 
   3   4   2       44.60       58.52      2.83 o 
   4   4   2      167.02      193.73      4.07 o 
   5   4   2        4.44        3.38      1.37 o 
   6   4   2        7.80        9.49      1.89 o 
  -7   5   2      131.15      134.30      5.47 o 
  -6   5   2        4.24        2.40      1.77 o 
  -5   5   2       16.08       13.37      1.62 o 
  -4   5   2       80.17       78.61      2.52 o 
  -3   5   2       10.02       16.61      1.18 o 
  -2   5   2      270.37      292.59      3.56 o 
  -1   5   2     1342.88     1255.98      9.66 o 
   0   5   2      642.35      686.64      6.32 o 
   1   5   2      334.38      329.14      3.69 o 
   2   5   2     1840.65     1960.44     16.72 o 
   3   5   2      148.89      133.23      6.58 o 
   4   5   2      213.57      213.61      4.35 o 
   5   5   2        4.00        1.27      1.36 o 
   6   5   2        1.13       -0.86      1.65 o 
  -7   6   2       17.39       20.41      2.89 o 
  -6   6   2       20.28       25.35      5.23 o 
  -5   6   2       10.22        5.82      1.43 o 
  -4   6   2       61.91       65.42      2.45 o 
  -3   6   2      220.66      262.51      5.22 o 
  -2   6   2      308.74      385.33      4.42 o 
  -1   6   2        3.16        3.01      0.67 o 
   0   6   2       40.06       44.85      1.91 o 
   1   6   2       77.54       63.81      1.42 o 
   2   6   2      576.44      708.40      6.96 o 
   3   6   2        3.15        1.59      0.84 o 
   4   6   2       65.05       68.93      2.61 o 
   5   6   2        3.15        0.31      1.33 o 
   6   6   2       72.97       59.70      3.00 o 
  -7   7   2       32.00       30.87      3.30 o 
  -6   7   2        0.75        1.10      1.52 o 
  -5   7   2      379.07      382.98      6.65 o 
  -4   7   2      905.74      903.40     11.15 o 
  -3   7   2      218.68      213.09      3.38 o 
  -2   7   2      406.94      431.71      4.91 o 
  -1   7   2       38.62       34.00      1.04 o 
   0   7   2        2.19       -0.02      0.43 o 
   1   7   2      751.07      850.95      7.93 o 
   2   7   2      536.87      514.75      5.48 o 
   3   7   2        0.86       -0.25      0.85 o 
   4   7   2        1.28       -1.08      1.08 o 
   5   7   2       33.48       31.18      2.25 o 
   6   7   2        4.60        6.49      1.98 o 
  -7   8   2        3.99        3.86      2.36 o 
  -6   8   2       18.52       13.36      2.12 o 
  -5   8   2        2.23        0.03      1.57 o 
  -4   8   2       23.83       20.63      1.53 o 
  -3   8   2        9.23        7.10      1.02 o 
  -2   8   2        4.29        2.05      0.62 o 
  -1   8   2        0.42        2.13      0.54 o 
   0   8   2      452.70      480.29      4.97 o 
   1   8   2     3935.11     3836.35     31.58 o 
   2   8   2       56.48       51.46      1.73 o 
   3   8   2        4.76        2.89      1.03 o 
   4   8   2      149.71      146.16      3.74 o 
   5   8   2       57.39       66.50      3.01 o 
   6   8   2        0.07       -1.43      2.18 o 
  -6   9   2        5.36        3.36      1.81 o 
  -5   9   2       13.88       11.67      1.31 o 
  -4   9   2      342.58      333.42      5.01 o 
  -3   9   2      604.84      572.84      6.68 o 
  -2   9   2      131.81      122.72      5.20 o 
  -1   9   2       50.77       52.89      2.05 o 
   0   9   2       42.95       41.51      1.21 o 
   1   9   2      262.88      235.49      3.16 o 
   2   9   2      137.64      136.74      3.02 o 
   3   9   2      102.56       90.31      2.88 o 
   4   9   2       13.87       14.01      1.65 o 
   5   9   2       13.77       11.50      2.10 o 
   6   9   2        1.37        0.88      2.43 o 
  -6  10   2        6.62        7.16      1.88 o 
  -5  10   2       23.82       30.32      1.95 o 
  -4  10   2      155.38      142.51      4.08 o 
  -3  10   2       13.72       14.05      1.29 o 
  -2  10   2      459.03      417.98      5.41 o 
  -1  10   2      260.49      265.58     10.40 o 
   0  10   2      305.80      320.80      3.93 o 
   1  10   2      157.66      186.69      3.47 o 
   2  10   2       25.45       29.75      1.71 o 
   3  10   2       64.29       65.01      2.49 o 
   4  10   2      153.43      168.45      4.19 o 
   5  10   2        5.50        6.97      2.24 o 
   6  10   2       30.64       34.97      3.82 o 
  -6  11   2       80.64       74.75      3.03 o 
  -5  11   2       32.09       31.52      2.00 o 
  -4  11   2       10.88        9.57      1.33 o 
  -3  11   2       74.88       73.93      2.26 o 
  -2  11   2      472.62      435.37      5.41 o 
  -1  11   2       43.56       36.90      1.97 o 
   0  11   2      158.30      135.18      2.38 o 
   1  11   2      301.72      302.26      5.71 o 
   2  11   2        3.14        0.95      0.93 o 
   3  11   2      288.18      293.21      6.17 o 
   4  11   2        9.55       10.41      1.67 o 
   5  11   2       40.30       44.93      3.69 o 
  -6  12   2        0.22       -1.81      1.81 o 
  -5  12   2      241.50      261.72      6.13 o 
  -4  12   2        0.01       -0.98      0.98 o 
  -3  12   2      228.00      225.19      3.88 o 
  -2  12   2      148.37      166.39      3.08 o 
  -1  12   2        3.83        2.64      1.45 o 
   0  12   2      457.11      491.21      6.75 o 
   1  12   2      677.22      641.47      8.31 o 
   2  12   2      623.12      606.71     11.09 o 
   3  12   2       16.06       14.95      1.64 o 
   4  12   2        0.29        6.13      5.74 o 
   5  12   2        2.21        0.90      2.19 o 
  -6  13   2        0.00        1.60      1.99 o 
  -5  13   2        5.36        6.94      1.86 o 
  -4  13   2       11.07       11.98      1.59 o 
  -3  13   2      139.64      124.09      3.87 o 
  -2  13   2      209.15      203.07      3.55 o 
  -1  13   2      215.65      224.61      6.37 o 
   0  13   2      803.91      797.64     11.35 o 
   1  13   2       35.92       36.39      2.48 o 
   2  13   2       82.86       85.86      4.05 o 
   3  13   2        3.28        4.05      1.37 o 
   4  13   2      202.21      203.09     19.18 o 
   5  13   2        0.05       -0.13      2.88 o 
  -5  14   2       68.50       77.96      3.79 o 
  -4  14   2        7.75        6.35      1.70 o 
  -3  14   2      114.45      116.99      2.93 o 
  -2  14   2      308.62      300.43      8.13 o 
  -1  14   2      194.07      212.99      6.48 o 
   0  14   2       21.16       23.54      1.70 o 
   1  14   2       96.23      100.61      2.97 o 
   2  14   2        0.16        3.21      3.06 o 
   3  14   2       24.20       20.54      2.57 o 
   4  14   2       49.51       50.28      3.48 o 
   5  14   2        7.68        5.37      3.34 o 
  -5  15   2        0.27       -0.24      1.68 o 
  -4  15   2        1.54        5.68      1.64 o 
  -3  15   2       21.74       22.31      1.95 o 
  -2  15   2       66.51       55.58      2.65 o 
  -1  15   2        1.33        1.81      1.15 o 
   0  15   2      157.63      159.12      3.76 o 
   1  15   2       33.36       30.14      1.94 o 
   2  15   2      219.95      215.98      6.01 o 
   3  15   2      133.08      131.68      6.44 o 
   4  15   2      248.23      219.36      8.00 o 
  -4  16   2       72.92       79.33      4.98 o 
  -3  16   2       22.65       24.22      3.55 o 
  -2  16   2      304.64      316.66      5.84 o 
  -1  16   2      115.95      121.62      4.00 o 
   0  16   2       14.39       17.62      1.71 o 
   1  16   2        2.58       -0.72      1.15 o 
   2  16   2       49.17       52.52      3.30 o 
   3  16   2       36.96       36.01      3.20 o 
   4  16   2        7.29        7.76      2.61 o 
  -4  17   2       23.60       24.18      2.72 o 
  -3  17   2        2.57        5.19      1.96 o 
  -2  17   2       28.88       29.18      2.64 o 
  -1  17   2      183.29      186.75      6.97 o 
   0  17   2        2.75        2.19      1.67 o 
   1  17   2       63.93       57.28      3.37 o 
   2  17   2       39.12       41.70      3.09 o 
   3  17   2       26.93       24.27      3.00 o 
  -3  18   2        0.85        2.01      1.89 o 
  -2  18   2       18.03       21.56      5.83 o 
  -1  18   2       30.53       35.03      2.93 o 
   0  18   2       52.80       52.17      3.25 o 
   1  18   2       34.63       39.41      3.29 o 
   2  18   2        3.11        4.05      2.11 o 
   3  18   2        1.75        2.25      2.19 o 
  -3  19   2       24.21       24.29      4.63 o 
  -2  19   2       30.17       29.13      4.35 o 
  -1  19   2       18.55       23.40      3.96 o 
   0  19   2        7.63        4.35      2.82 o 
   1  19   2       33.43       26.74      2.96 o 
   2  19   2        0.52        2.74      2.13 o 
  -2  20   2       21.72       16.91      3.98 o 
  -1  20   2       11.84       10.16      3.28 o 
   0  20   2       18.23       21.52      3.98 o 
   1  20   2        0.20        3.98      3.35 o 
  -7   0   3       35.01       46.61      5.28 o 
  -5   0   3        5.00        8.18      2.53 o 
  -3   0   3     2929.67     3092.22     51.08 o 
  -1   0   3       18.82       16.64      1.14 o 
   1   0   3     1875.28     1894.51     39.72 o 
   3   0   3     1062.86     1057.32     12.69 o 
   5   0   3       17.40       24.03      2.41 o 
  -7   1   3        9.99        9.57      2.31 o 
  -6   1   3      172.16      164.11      5.57 o 
  -5   1   3      318.06      320.27      8.39 o 
  -4   1   3      660.47      665.23     10.31 o 
  -3   1   3       74.51      102.47      5.56 o 
  -2   1   3     6234.07     5970.23     73.37 o 
  -1   1   3       25.18       26.83      1.46 o 
   0   1   3      887.96      862.96     10.68 o 
   1   1   3       46.91       38.03      0.76 o 
   2   1   3      319.21      343.93      4.42 o 
   3   1   3     1028.51     1103.35     15.86 o 
   4   1   3       74.68       71.34      1.87 o 
   5   1   3       49.07       56.22      2.16 o 
   6   1   3       14.45       12.42      1.97 o 
  -7   2   3        3.17        3.41      1.93 o 
  -6   2   3      270.93      264.86      6.77 o 
  -5   2   3       30.96       36.89      3.51 o 
  -4   2   3      531.63      589.81     22.24 o 
  -3   2   3        0.02        2.02      1.31 o 
  -2   2   3     2397.71     2365.20     27.49 o 
  -1   2   3      218.80      215.57      5.22 o 
   0   2   3     1641.10     1514.22     18.14 o 
   1   2   3       19.58       16.05      0.53 o 
   2   2   3       88.76       94.55      2.76 o 
   3   2   3      124.82      135.78      2.04 o 
   4   2   3       18.83       18.60      1.20 o 
   5   2   3       13.54       11.49      2.15 o 
   6   2   3        3.21       -1.47      1.47 o 
  -7   3   3        3.17        2.37      2.07 o 
  -6   3   3       64.88       58.34      5.16 o 
  -5   3   3     1248.44     1249.42     24.95 o 
  -4   3   3      441.25      391.50      7.84 o 
  -3   3   3       28.48       34.57      1.73 o 
  -2   3   3      654.87      677.07      7.60 o 
  -1   3   3       14.79        9.96      0.63 o 
   0   3   3     1413.51     1408.64     13.96 o 
   1   3   3      195.74      194.91      2.20 o 
   2   3   3      770.52      797.31      6.23 o 
   3   3   3      910.49      915.26      7.37 o 
   4   3   3        0.02       -0.80      1.02 o 
   5   3   3       67.57       68.61      3.79 o 
   6   3   3       25.98       21.83      2.27 o 
  -7   4   3        1.60        1.80      2.03 o 
  -6   4   3       53.56       50.13      3.44 o 
  -5   4   3       24.60       32.93      3.95 o 
  -4   4   3       13.40       17.82      1.73 o 
  -3   4   3     1621.11     1680.15     24.06 o 
  -2   4   3      430.88      476.16      4.86 o 
  -1   4   3        0.24        0.50      0.33 o 
   0   4   3     1170.72     1265.10     10.99 o 
   1   4   3     1317.58     1463.31     12.73 o 
   2   4   3        0.10        1.28      0.51 o 
   3   4   3      131.19      128.48      2.69 o 
   4   4   3      129.31      146.55      4.26 o 
   5   4   3       69.39       74.84      2.92 o 
   6   4   3        3.95        4.04      1.78 o 
  -7   5   3        8.44        7.78      2.25 o 
  -6   5   3       16.66       18.73      3.47 o 
  -5   5   3       88.92       85.48      3.54 o 
  -4   5   3      171.39      143.83      5.12 o 
  -3   5   3      352.74      320.84      3.84 o 
  -2   5   3      436.11      507.96      4.65 o 
  -1   5   3     1469.98     1584.86     14.01 o 
   0   5   3     3781.55     3773.55     30.62 o 
   1   5   3       56.67       60.97      1.88 o 
   2   5   3     3860.12     3997.38     29.24 o 
   3   5   3       40.89       61.35     13.44 o 
   4   5   3      284.09      304.90      5.39 o 
   5   5   3        1.73        0.28      1.59 o 
   6   5   3       81.89       82.82      5.20 o 
  -7   6   3       13.43       10.62      2.53 o 
  -6   6   3      225.87      240.67      6.63 o 
  -5   6   3       65.39       64.88      6.43 o 
  -4   6   3       24.19       28.23      1.82 o 
  -3   6   3      676.74      588.65      5.80 o 
  -2   6   3      463.54      497.76      4.64 o 
  -1   6   3      118.22      119.83      1.63 o 
   0   6   3      229.33      236.55     14.41 o 
   1   6   3      597.22      628.52      6.30 o 
   2   6   3      171.23      177.92      2.47 o 
   3   6   3       10.09       12.77      1.35 o 
   4   6   3       14.74       15.66      1.73 o 
   5   6   3      326.04      314.64      6.06 o 
   6   6   3        0.02       -1.83      2.19 o 
  -7   7   3       20.58       21.02      3.09 o 
  -6   7   3       45.62       42.10      3.12 o 
  -5   7   3      140.03      144.32      3.87 o 
  -4   7   3        9.69        8.81      1.14 o 
  -3   7   3     1030.31     1022.56     16.09 o 
  -2   7   3      571.30      580.13      5.31 o 
  -1   7   3      980.57     1083.67     12.54 o 
   0   7   3      886.76      847.92     10.66 o 
   1   7   3      193.73      197.29      3.21 o 
   2   7   3      981.80      941.81      9.03 o 
   3   7   3      896.57      913.15     10.95 o 
   4   7   3      162.33      158.98      3.85 o 
   5   7   3       96.54      108.33      4.77 o 
   6   7   3       20.40       21.32      3.27 o 
  -7   8   3       28.80       28.08      3.28 o 
  -6   8   3      144.01      156.17      5.54 o 
  -5   8   3       17.80       15.14      1.57 o 
  -4   8   3        6.23       13.69      2.59 o 
  -3   8   3       34.74       27.97      1.44 o 
  -2   8   3      470.29      453.78      5.56 o 
  -1   8   3      346.50      339.45      5.49 o 
   0   8   3     2126.36     2340.70     29.60 o 
   1   8   3      149.91      185.66      2.86 o 
   2   8   3      121.91      129.78      2.88 o 
   3   8   3       91.98       90.40      2.73 o 
   4   8   3        3.05        2.89      1.30 o 
   5   8   3        1.79        2.02      2.14 o 
   6   8   3       43.42       50.35      4.15 o 
  -6   9   3        2.15       -1.16      1.67 o 
  -5   9   3        4.11        3.68      1.35 o 
  -4   9   3       28.49       27.09      1.62 o 
  -3   9   3      185.60      182.11      3.32 o 
  -2   9   3      743.97      726.37      7.59 o 
  -1   9   3      627.92      608.67      6.34 o 
   0   9   3      377.52      412.15      7.07 o 
   1   9   3     1477.03     1373.80     14.53 o 
   2   9   3        0.89        0.90      0.83 o 
   3   9   3      656.47      675.39      8.99 o 
   4   9   3        9.14        6.54      1.98 o 
   5   9   3       71.91       77.15      4.38 o 
   6   9   3        2.13       -1.81      2.96 o 
  -6  10   3       11.19       13.71      1.90 o 
  -5  10   3       61.66       65.07      2.49 o 
  -4  10   3      279.65      267.16      6.25 o 
  -3  10   3      686.99      668.99     10.28 o 
  -2  10   3       28.67       21.57      1.26 o 
  -1  10   3        0.02       -0.06      0.59 o 
   0  10   3      454.91      475.13      6.27 o 
   1  10   3       24.80       29.99      1.58 o 
   2  10   3      222.98      221.17      4.12 o 
   3  10   3       66.50       71.06      3.48 o 
   4  10   3      152.06      148.18      5.17 o 
   5  10   3       92.02       96.35      6.21 o 
  -6  11   3       26.00       19.42      2.89 o 
  -5  11   3      123.34      127.24      3.38 o 
  -4  11   3        0.39       -0.26      1.02 o 
  -3  11   3       12.43       13.06      1.33 o 
  -2  11   3        2.56       -0.23      0.72 o 
  -1  11   3      345.72      366.97      5.48 o 
   0  11   3       38.04       32.87      1.60 o 
   1  11   3      841.36      801.21      9.67 o 
   2  11   3      509.87      476.22      6.88 o 
   3  11   3       30.06       21.76      2.38 o 
   4  11   3        0.15        0.86      1.83 o 
   5  11   3        2.15       -0.59      2.14 o 
  -6  12   3        5.80        7.54      1.82 o 
  -5  12   3        2.05        2.84      1.43 o 
  -4  12   3       29.10       31.39      1.91 o 
  -3  12   3       33.39       30.81      1.70 o 
  -2  12   3       11.42       10.48      1.10 o 
  -1  12   3      395.30      388.14      7.32 o 
   0  12   3      843.46      888.85     10.57 o 
   1  12   3        1.11        1.11      0.95 o 
   2  12   3        2.26        1.89      1.56 o 
   3  12   3       11.39        4.84      1.85 o 
   4  12   3       67.08       69.99      3.88 o 
   5  12   3       14.06       11.34      2.73 o 
  -6  13   3       13.51       11.86      1.89 o 
  -5  13   3      147.59      138.57      3.64 o 
  -4  13   3       36.19       34.81      1.99 o 
  -3  13   3       11.54       19.62      5.15 o 
  -2  13   3      321.33      333.58      5.62 o 
  -1  13   3        7.64        9.58      1.28 o 
   0  13   3       43.49       53.11      2.99 o 
   1  13   3       49.45       60.29      4.41 o 
   2  13   3       52.82       47.49      2.95 o 
   3  13   3        4.90       10.99      3.95 o 
   4  13   3        0.04        2.63      2.13 o 
   5  13   3        0.44       -1.13      2.34 o 
  -5  14   3       10.41       11.87      2.17 o 
  -4  14   3       57.73       51.43      2.29 o 
  -3  14   3       94.12       98.45      3.15 o 
  -2  14   3       81.98       77.77      2.75 o 
  -1  14   3       17.64       16.20      1.60 o 
   0  14   3        0.96       -0.15      0.97 o 
   1  14   3      259.95      259.75     11.46 o 
   2  14   3        0.78        0.55      2.59 o 
   3  14   3      186.72      190.82      5.95 o 
   4  14   3        9.60        3.45      2.81 o 
  -5  15   3        2.47        1.96      1.69 o 
  -4  15   3        4.37        3.29      2.12 o 
  -3  15   3      180.95      180.37      4.79 o 
  -2  15   3       69.64       63.44      3.57 o 
  -1  15   3       52.66       53.23      2.39 o 
   0  15   3        3.76        3.90      1.72 o 
   1  15   3       13.58        8.67      2.00 o 
   2  15   3       72.49       77.04      3.87 o 
   3  15   3        4.19        2.78      2.05 o 
   4  15   3        4.58        1.49      2.24 o 
  -4  16   3        3.90        3.94      2.22 o 
  -3  16   3       50.00       49.83      2.57 o 
  -2  16   3       13.06       11.49      1.68 o 
  -1  16   3       94.48       95.10     10.44 o 
   0  16   3       52.30       51.54      3.21 o 
   1  16   3       33.97       40.35      3.06 o 
   2  16   3       56.18       58.25      3.55 o 
   3  16   3       46.63       54.25      3.67 o 
   4  16   3        0.02       -1.34      2.98 o 
  -4  17   3       19.22       15.26      4.03 o 
  -3  17   3       15.26       16.74      2.51 o 
  -2  17   3       34.91       40.19      3.20 o 
  -1  17   3      142.49      158.14      5.23 o 
   0  17   3       11.76       14.00      2.32 o 
   1  17   3        0.10        0.48      1.86 o 
   2  17   3        9.11        8.29      2.73 o 
   3  17   3       77.01       96.05      4.74 o 
  -3  18   3       20.03       28.01      4.20 o 
  -2  18   3       10.52       10.49      3.24 o 
  -1  18   3      119.61      120.66      4.63 o 
   0  18   3       49.94       53.11      3.44 o 
   1  18   3       19.10       17.46      2.75 o 
   2  18   3        7.41       11.77      2.55 o 
  -3  19   3        0.69       -0.90      2.86 o 
  -2  19   3        1.67        2.86      3.00 o 
  -1  19   3       20.98       17.61      3.73 o 
   0  19   3       39.08       52.44      3.66 o 
   1  19   3       24.49       26.87      5.17 o 
   2  19   3        7.51        7.26      2.57 o 
  -2  20   3       16.32       11.57      3.51 o 
  -1  20   3        0.00       -2.16      2.88 o 
   0  20   3        0.21       -0.18      2.61 o 
   1  20   3        2.30        1.17      2.31 o 
  -6   0   4        0.04        0.10      2.02 o 
  -4   0   4     3125.04     2886.53     49.23 o 
  -2   0   4     1893.47     1944.66     32.40 o 
   0   0   4      691.38      828.41      8.56 o 
   2   0   4       47.66       48.91      1.68 o 
   4   0   4      879.62      834.88     10.36 o 
   6   0   4        8.15        7.88      2.96 o 
  -7   1   4        0.23        3.48      2.15 o 
  -6   1   4      163.73      166.15      5.20 o 
  -5   1   4      536.78      521.74      9.79 o 
  -4   1   4       76.41       80.44      3.05 o 
  -3   1   4       16.75       26.70      1.80 o 
  -2   1   4       67.02       53.08      1.74 o 
  -1   1   4     4766.51     4499.22     44.17 o 
   0   1   4      182.64      193.97      2.72 o 
   1   1   4     3227.71     3290.25     21.94 o 
   2   1   4     2904.10     2891.53     46.33 o 
   3   1   4        3.85        3.39      0.67 o 
   4   1   4      164.29      154.47      2.54 o 
   5   1   4      204.42      200.69      4.00 o 
   6   1   4        0.64        0.67      1.62 o 
  -7   2   4       88.00       87.87      4.35 o 
  -6   2   4        0.46        1.23      1.61 o 
  -5   2   4       19.45       12.56      1.84 o 
  -4   2   4      167.76      138.55      4.70 o 
  -3   2   4     1607.46     1662.43     20.63 o 
  -2   2   4      167.12      180.48      2.92 o 
  -1   2   4     8309.74     8281.76     89.29 o 
   0   2   4        3.98        0.43      0.37 o 
   1   2   4     1013.90     1098.45     12.72 o 
   2   2   4      511.03      523.32      4.56 o 
   3   2   4      428.30      452.42      4.57 o 
   4   2   4      809.55      793.30      7.83 o 
   5   2   4       78.16       77.54      2.98 o 
   6   2   4       48.83       45.54      3.43 o 
  -7   3   4       25.57       24.38      2.88 o 
  -6   3   4      109.51      103.85      4.21 o 
  -5   3   4        1.74        0.34      1.30 o 
  -4   3   4      164.23      169.21      4.40 o 
  -3   3   4      333.91      284.97      5.29 o 
  -2   3   4     1666.89     1709.22     17.03 o 
  -1   3   4       17.63       19.34      0.81 o 
   0   3   4       95.43       97.49      2.01 o 
   1   3   4      214.96      264.47      2.54 o 
   2   3   4     1089.56     1081.15     14.20 o 
   3   3   4      465.35      471.01      4.60 o 
   4   3   4      229.48      226.16      3.88 o 
   5   3   4       14.03       16.95      1.86 o 
   6   3   4        0.00       -0.91      2.08 o 
  -7   4   4       26.37       31.82      3.10 o 
  -6   4   4       19.50       16.16      2.38 o 
  -5   4   4       47.60       36.56      2.55 o 
  -4   4   4     1934.79     2012.75     27.38 o 
  -3   4   4      110.20      112.66      2.70 o 
  -2   4   4       54.06       56.83      1.35 o 
  -1   4   4      128.89      155.25      2.09 o 
   0   4   4     2424.12     2380.35     23.10 o 
   1   4   4      878.81      926.93      8.72 o 
   2   4   4     1440.63     1299.93     16.76 o 
   3   4   4       76.23       63.22      1.78 o 
   4   4   4      118.61      123.23      3.31 o 
   5   4   4        8.97        8.06      2.05 o 
   6   4   4       14.39       11.99      2.67 o 
  -7   5   4      103.20       99.56      4.79 o 
  -6   5   4      101.31       98.18      4.25 o 
  -5   5   4       29.53       29.86      2.45 o 
  -4   5   4       87.91       80.37      3.11 o 
  -3   5   4     4647.26     4803.85     39.11 o 
  -2   5   4       11.28        5.36      0.62 o 
  -1   5   4      557.97      576.31      7.47 o 
   0   5   4      823.77      927.13     10.14 o 
   1   5   4     2471.72     2573.84     21.53 o 
   2   5   4       76.42       75.25      3.25 o 
   3   5   4        0.38        0.38      0.83 o 
   4   5   4        0.95       -1.03      1.12 o 
   5   5   4      126.83      144.69      6.43 o 
   6   5   4        4.67        6.13      2.60 o 
  -7   6   4       46.65       46.14      3.73 o 
  -6   6   4       16.88       18.56      2.57 o 
  -5   6   4        0.03        0.02      1.31 o 
  -4   6   4     1543.67     1522.45     20.46 o 
  -3   6   4       59.74       73.22      1.77 o 
  -2   6   4      893.61      914.57      9.81 o 
  -1   6   4     1610.90     1555.09     13.48 o 
   0   6   4      536.79      496.58      6.67 o 
   1   6   4       75.86       90.14      1.76 o 
   2   6   4      307.10      288.10      3.65 o 
   3   6   4      438.79      416.19      5.45 o 
   4   6   4      365.70      362.09      8.34 o 
   5   6   4      106.39      110.62      4.82 o 
   6   6   4        2.12        1.29      2.36 o 
  -7   7   4       31.05       24.74      3.10 o 
  -6   7   4      235.39      233.35      6.65 o 
  -5   7   4       18.50       16.00      2.05 o 
  -4   7   4        4.56        3.02      1.15 o 
  -3   7   4       27.13       28.15      1.67 o 
  -2   7   4      259.34      261.71      3.42 o 
  -1   7   4      211.96      205.32      2.82 o 
   0   7   4      916.80      910.77      8.57 o 
   1   7   4      140.39      145.22      2.37 o 
   2   7   4      361.96      348.51      3.96 o 
   3   7   4       10.21       14.43      2.04 o 
   4   7   4       85.57       94.01      4.10 o 
   5   7   4        8.69        8.01      2.33 o 
   6   7   4        1.65        0.06      4.01 o 
  -7   8   4        0.34       -1.80      2.11 o 
  -6   8   4       12.32       12.51      2.05 o 
  -5   8   4        3.15        1.35      1.33 o 
  -4   8   4       77.53       73.85      2.42 o 
  -3   8   4      669.65      654.36      7.28 o 
  -2   8   4       37.77       39.12      1.20 o 
  -1   8   4     3175.10     3105.21     25.81 o 
   0   8   4      182.44      163.67      3.82 o 
   1   8   4       94.11       91.22      1.92 o 
   2   8   4      160.99      138.55      3.41 o 
   3   8   4       38.12       45.91      3.00 o 
   4   8   4      131.33      118.95      4.69 o 
   5   8   4        8.71       11.59      2.61 o 
  -6   9   4       77.65       83.90      4.39 o 
  -5   9   4      110.74      104.39      3.45 o 
  -4   9   4      372.01      377.39      5.43 o 
  -3   9   4      330.65      343.68      4.76 o 
  -2   9   4      438.04      450.66      4.62 o 
  -1   9   4     1008.06     1033.58     14.34 o 
   0   9   4      107.92      116.70      2.16 o 
   1   9   4      695.51      703.28      7.40 o 
   2   9   4       78.15       77.09      4.42 o 
   3   9   4        2.45        3.50      1.59 o 
   4   9   4       60.17       62.35      3.76 o 
   5   9   4      143.28      159.40      9.78 o 
  -6  10   4        2.03        1.48      1.81 o 
  -5  10   4      135.91      136.20      3.45 o 
  -4  10   4      597.56      595.81     13.55 o 
  -3  10   4      269.43      264.75      4.13 o 
  -2  10   4       67.00       82.38      5.90 o 
  -1  10   4        6.25        8.70      0.89 o 
   0  10   4        0.17        0.12      0.62 o 
   1  10   4      681.68      713.18     11.38 o 
   2  10   4      202.56      201.09      7.70 o 
   3  10   4        3.21        1.84      1.56 o 
   4  10   4      109.09      119.90      4.81 o 
   5  10   4        1.18        1.05      2.29 o 
  -6  11   4        1.78       -1.65      1.65 o 
  -5  11   4        5.76       10.52      1.70 o 
  -4  11   4       74.93       82.39      2.56 o 
  -3  11   4        1.50       -0.01      0.96 o 
  -2  11   4      748.93      765.85     26.02 o 
  -1  11   4      119.26      118.33      2.82 o 
   0  11   4       11.10        4.86      1.48 o 
   1  11   4      423.98      406.94      7.93 o 
   2  11   4      612.58      605.61     10.72 o 
   3  11   4       14.82       19.98      2.60 o 
   4  11   4       22.75       23.76      2.97 o 
   5  11   4       60.99       55.82      5.77 o 
  -6  12   4       24.65       24.49      2.59 o 
  -5  12   4       19.55       20.74      1.91 o 
  -4  12   4        2.95        3.99      1.24 o 
  -3  12   4        0.72        1.78      1.49 o 
  -2  12   4      315.94      303.15      5.87 o 
  -1  12   4      492.81      494.57      8.57 o 
   0  12   4      110.25      116.94      3.94 o 
   1  12   4      266.48      259.44      6.19 o 
   2  12   4        6.37        2.18      1.51 o 
   3  12   4       17.75       19.08      5.65 o 
   4  12   4        0.33       -1.83      1.83 o 
   5  12   4        9.83        9.69      2.77 o 
  -6  13   4        0.84        0.41      1.83 o 
  -5  13   4       44.79       47.98      2.95 o 
  -4  13   4       97.57       92.71      3.29 o 
  -3  13   4       34.70       31.92      2.03 o 
  -2  13   4      302.32      309.66      5.39 o 
  -1  13   4       85.81       80.99      3.59 o 
   0  13   4      124.96      133.41      4.38 o 
   1  13   4        1.54        0.40      1.49 o 
   2  13   4      201.46      222.87      9.50 o 
   3  13   4      108.17       97.94      7.94 o 
   4  13   4       85.51       87.85      4.56 o 
  -5  14   4       41.48       41.14      3.59 o 
  -4  14   4       74.72       74.33      3.10 o 
  -3  14   4       20.24       21.35      1.89 o 
  -2  14   4      110.30      111.63      6.82 o 
  -1  14   4       94.78       94.86      4.83 o 
   0  14   4        0.59        1.06      1.45 o 
   1  14   4        0.75        0.76      1.57 o 
   2  14   4       21.83       22.93      2.62 o 
   3  14   4      111.06      105.39      4.62 o 
   4  14   4       32.67       44.23      3.62 o 
  -5  15   4       10.18       15.42      2.12 o 
  -4  15   4        1.89        4.41      1.69 o 
  -3  15   4        1.40       -0.79      1.71 o 
  -2  15   4        2.85       -0.34      1.54 o 
  -1  15   4       80.60       85.98     10.77 o 
   0  15   4      518.18      524.47     10.06 o 
   1  15   4      221.94      212.63      6.02 o 
   2  15   4        1.70        0.94      2.60 o 
   3  15   4        6.47        5.81      2.27 o 
   4  15   4        8.10        4.13      4.64 o 
  -4  16   4        8.12        9.40      2.36 o 
  -3  16   4       12.24       10.40      2.27 o 
  -2  16   4        7.50        7.17      2.13 o 
  -1  16   4      137.60      139.46      6.18 o 
   0  16   4        0.90        2.26      1.72 o 
   1  16   4       58.41       63.34      3.57 o 
   2  16   4        1.48        3.71      2.04 o 
   3  16   4       55.27       53.96      3.87 o 
  -4  17   4        1.01       -1.16      3.04 o 
  -3  17   4       87.77       85.98      4.21 o 
  -2  17   4       10.42        5.00      2.25 o 
  -1  17   4       10.33       13.26      2.41 o 
   0  17   4       88.76       99.28      4.35 o 
   1  17   4        2.58        5.59      2.03 o 
   2  17   4        5.39       11.67      2.59 o 
   3  17   4       21.33       24.52      4.38 o 
  -3  18   4        9.01        7.59      2.52 o 
  -2  18   4       32.22       31.47      3.23 o 
  -1  18   4       28.23       33.17      3.39 o 
   0  18   4       41.08       37.19      3.21 o 
   1  18   4        6.63       11.52      2.64 o 
   2  18   4       67.26       59.92      4.09 o 
  -2  19   4        5.82        8.26      2.46 o 
  -1  19   4        0.14        0.84      2.09 o 
   0  19   4       41.65       44.86      3.64 o 
   1  19   4        0.07        2.69      2.39 o 
  -1  20   4       30.18       29.75      3.32 o 
  -7   0   5        0.53       -1.61      2.59 o 
  -5   0   5     1291.26     1222.23     24.79 o 
  -3   0   5      211.90      231.79      6.49 o 
  -1   0   5     3725.14     3819.50     43.94 o 
   1   0   5     3732.28     3696.74     34.91 o 
   3   0   5      138.55      127.96      3.04 o 
   5   0   5        0.99       -0.80      2.25 o 
  -7   1   5       46.15       45.39      3.38 o 
  -6   1   5        2.84        5.45      1.79 o 
  -5   1   5        1.00        2.95      1.86 o 
  -4   1   5      362.39      379.34      7.08 o 
  -3   1   5      579.21      619.28      9.11 o 
  -2   1   5      393.07      431.32      5.38 o 
  -1   1   5        4.35        9.70      0.87 o 
   0   1   5     1223.82     1341.07      9.52 o 
   1   1   5      228.84      212.43      2.29 o 
   2   1   5       35.86       44.19      1.18 o 
   3   1   5      141.51      141.20      2.25 o 
   4   1   5      233.38      246.43      3.36 o 
   5   1   5       72.84       60.35      2.79 o 
   6   1   5        4.57        6.36      3.69 o 
  -7   2   5       21.78       24.67      2.92 o 
  -6   2   5      289.19      252.57      6.54 o 
  -5   2   5      476.18      471.30     14.11 o 
  -4   2   5      315.58      327.87     13.04 o 
  -3   2   5     1091.52     1176.01     15.36 o 
  -2   2   5     6172.55     6269.85     75.74 o 
  -1   2   5     1768.42     1683.26     12.85 o 
   0   2   5      609.15      654.28      5.52 o 
   1   2   5      456.70      394.58      3.53 o 
   2   2   5      137.12      155.52      3.51 o 
   3   2   5        0.02       -0.84      0.90 o 
   4   2   5       13.72       13.37      1.28 o 
   5   2   5        8.16        7.48      2.22 o 
   6   2   5       95.04       96.33      4.62 o 
  -7   3   5       23.95       35.36      3.26 o 
  -6   3   5       89.23       92.75      4.03 o 
  -5   3   5       12.93       16.77      2.07 o 
  -4   3   5       90.73       85.51      3.14 o 
  -3   3   5      926.10      963.32     17.46 o 
  -2   3   5      188.19      169.49      9.81 o 
  -1   3   5      171.42      164.48      1.96 o 
   0   3   5     1216.39     1369.59     12.95 o 
   1   3   5      672.01      567.40      4.68 o 
   2   3   5       43.76       44.78      1.18 o 
   3   3   5      815.00      784.04      6.77 o 
   4   3   5       62.72       55.29      2.60 o 
   5   3   5       25.13       20.16      2.77 o 
   6   3   5        0.02       -0.89      2.07 o 
  -7   4   5       15.46       12.45      2.94 o 
  -6   4   5        2.99        4.52      2.24 o 
  -5   4   5      219.41      195.70      5.32 o 
  -4   4   5      151.75      167.03      4.38 o 
  -3   4   5      479.01      474.53      6.38 o 
  -2   4   5     2000.84     2118.41     18.02 o 
  -1   4   5      360.61      347.39      3.37 o 
   0   4   5      894.24      920.10     10.16 o 
   1   4   5       11.40       10.62      0.57 o 
   2   4   5       28.11       20.33      1.19 o 
   3   4   5     1294.72     1248.83     13.17 o 
   4   4   5       19.45       17.12      1.89 o 
   5   4   5       31.48       29.83      3.08 o 
  -7   5   5        0.46        0.70      2.59 o 
  -6   5   5       64.41       62.29      5.55 o 
  -5   5   5      104.06      118.26      4.10 o 
  -4   5   5       20.85       29.58      1.77 o 
  -3   5   5       49.40       50.18      2.40 o 
  -2   5   5     2715.90     2650.50     22.22 o 
  -1   5   5       53.68       62.11      1.11 o 
   0   5   5     2261.94     2346.44     36.14 o 
   1   5   5       59.19       61.49      1.68 o 
   2   5   5       79.13       83.23      2.13 o 
   3   5   5        0.33        0.99      1.24 o 
   4   5   5       60.28       74.33      3.55 o 
   5   5   5       17.98       11.42      4.98 o 
  -7   6   5       17.53       16.18      2.63 o 
  -6   6   5        0.59        0.48      1.71 o 
  -5   6   5      365.09      366.70      9.21 o 
  -4   6   5      176.06      178.19      3.86 o 
  -3   6   5       37.34       53.93      1.64 o 
  -2   6   5      138.30      156.66      2.90 o 
  -1   6   5        2.59        1.49      0.46 o 
   0   6   5     1459.66     1471.30     15.50 o 
   1   6   5        1.67        2.43      0.84 o 
   2   6   5       77.29       72.30      2.60 o 
   3   6   5      697.87      699.39     10.22 o 
   4   6   5        3.29        3.09      3.42 o 
   5   6   5       75.03       77.13      4.89 o 
  -7   7   5        1.96       -0.27      2.47 o 
  -6   7   5       10.98       10.33      1.93 o 
  -5   7   5       28.10       37.78      2.25 o 
  -4   7   5        0.33       -0.76      1.03 o 
  -3   7   5     1276.58     1242.77     11.66 o 
  -2   7   5      169.88      177.39      3.93 o 
  -1   7   5       36.12       39.30      1.14 o 
   0   7   5       22.86       31.89      1.54 o 
   1   7   5      926.66      893.54     10.61 o 
   2   7   5      246.50      219.54      3.62 o 
   3   7   5      270.76      255.72      5.16 o 
   4   7   5       31.38       27.62      2.83 o 
   5   7   5       59.95       58.26      3.81 o 
  -7   8   5       16.99       17.12      2.31 o 
  -6   8   5       11.48       14.08      2.09 o 
  -5   8   5      133.07      107.60      3.40 o 
  -4   8   5        0.72        0.90      1.04 o 
  -3   8   5        1.03        2.70      1.07 o 
  -2   8   5      218.32      214.52      3.18 o 
  -1   8   5      213.84      235.08      3.20 o 
   0   8   5      530.76      526.60     11.94 o 
   1   8   5      441.75      432.70      6.40 o 
   2   8   5      672.46      634.66      8.71 o 
   3   8   5       35.94       27.14      2.56 o 
   4   8   5        8.05        7.28      2.87 o 
   5   8   5       41.33       44.22      3.79 o 
  -6   9   5       16.63       22.38      2.46 o 
  -5   9   5        0.48       -1.29      1.34 o 
  -4   9   5      152.88      152.32      3.80 o 
  -3   9   5      427.01      414.66      6.89 o 
  -2   9   5      123.70      107.45      2.81 o 
  -1   9   5      250.17      277.84      4.68 o 
   0   9   5      167.03      169.53      6.63 o 
   1   9   5      113.70      134.21      3.34 o 
   2   9   5      252.85      244.39      5.00 o 
   3   9   5        1.75        2.75      2.10 o 
   4   9   5       70.27       81.63      4.06 o 
   5   9   5       16.85       15.47      2.87 o 
  -6  10   5       11.97       11.95      1.75 o 
  -5  10   5      251.39      235.85      5.27 o 
  -4  10   5        0.43        1.75      1.25 o 
  -3  10   5        5.36        4.73      1.26 o 
  -2  10   5      217.62      218.31      4.16 o 
  -1  10   5      111.37       94.23      2.70 o 
   0  10   5        0.80        1.03      0.95 o 
   1  10   5      410.63      384.61      6.24 o 
   2  10   5      174.56      161.59      4.05 o 
   3  10   5       95.05       98.34      4.16 o 
   4  10   5      156.22      149.71      5.49 o 
   5  10   5        3.15        1.30      3.79 o 
  -6  11   5        0.15        2.16      1.78 o 
  -5  11   5       18.37       17.24      2.03 o 
  -4  11   5       52.05       40.07      2.31 o 
  -3  11   5      185.07      162.75      4.14 o 
  -2  11   5      112.87       99.53      4.98 o 
  -1  11   5      194.18      211.53     12.69 o 
   0  11   5      118.04      124.93      3.97 o 
   1  11   5      243.39      245.14      4.93 o 
   2  11   5       24.25       24.12      2.45 o 
   3  11   5       26.67       29.60      2.82 o 
   4  11   5       19.03       22.03      2.85 o 
  -6  12   5        8.00        5.56      2.03 o 
  -5  12   5        4.18        1.80      1.63 o 
  -4  12   5       81.85       70.76      2.94 o 
  -3  12   5       15.24       20.11      2.26 o 
  -2  12   5      486.91      447.35      8.75 o 
  -1  12   5      196.49      195.79      4.18 o 
   0  12   5        0.09       -1.11      1.11 o 
   1  12   5      217.77      200.29      5.55 o 
   2  12   5       44.74       56.49      3.29 o 
   3  12   5        0.02        2.75      2.68 o 
   4  12   5      127.76      127.46      5.32 o 
  -5  13   5       20.37       24.46      2.44 o 
  -4  13   5       69.67       73.06      3.89 o 
  -3  13   5        5.64        3.89      1.73 o 
  -2  13   5        3.43       16.30      9.05 o 
  -1  13   5       41.96       40.60      2.91 o 
   0  13   5      134.61      119.04      4.29 o 
   1  13   5       52.40       62.73      3.31 o 
   2  13   5       59.09       66.32      3.62 o 
   3  13   5       77.98       89.37      4.29 o 
   4  13   5       67.84       68.18      8.37 o 
  -5  14   5       44.55       37.96      6.41 o 
  -4  14   5       68.61       68.51      3.87 o 
  -3  14   5        0.40       -0.60      1.73 o 
  -2  14   5      237.24      225.20     14.23 o 
  -1  14   5        7.48        5.81      1.80 o 
   0  14   5      252.34      249.63      6.45 o 
   1  14   5      187.17      188.58      6.51 o 
   2  14   5       30.54       27.69      3.67 o 
   3  14   5       24.41       28.60      3.13 o 
   4  14   5        0.95        2.54      3.06 o 
  -5  15   5       28.75       29.65      4.97 o 
  -4  15   5       11.12       11.68      2.50 o 
  -3  15   5      117.28      114.20      4.69 o 
  -2  15   5       58.11       49.84      3.25 o 
  -1  15   5      132.64      129.27     11.46 o 
   0  15   5      228.16      232.67      6.40 o 
   1  15   5        6.78        7.11      1.97 o 
   2  15   5        4.93        8.62      2.31 o 
   3  15   5        2.97        2.26      2.32 o 
  -4  16   5        6.98        4.85      2.29 o 
  -3  16   5        0.53        0.51      4.20 o 
  -2  16   5        3.84        6.78      2.15 o 
  -1  16   5       72.55       65.46      3.68 o 
   0  16   5      134.04      136.21      5.00 o 
   1  16   5        5.20        7.97      2.21 o 
   2  16   5        0.02       -2.06      2.06 o 
   3  16   5        7.88        9.82      2.68 o 
  -4  17   5        1.46       -0.19      2.42 o 
  -3  17   5        3.08        5.37      2.84 o 
  -2  17   5        3.17       -2.05      2.05 o 
  -1  17   5        4.57        1.07      1.98 o 
   0  17   5       11.85       14.40      2.56 o 
   1  17   5       64.78       73.92      3.97 o 
   2  17   5      136.83      142.13      5.70 o 
  -3  18   5       76.20       79.70     11.85 o 
  -2  18   5       26.58       22.18      2.97 o 
  -1  18   5       92.14       83.75      4.20 o 
   0  18   5        5.54        4.77      2.22 o 
   1  18   5        6.28        6.52      2.39 o 
  -2  19   5        2.30        1.44      2.24 o 
  -1  19   5       78.13       93.82      4.60 o 
   0  19   5       12.29        9.47      2.53 o 
  -6   0   6        1.94        3.37      2.14 o 
  -4   0   6     1131.96     1113.93     21.83 o 
  -2   0   6      176.36      195.61      4.29 o 
   0   0   6       80.51      107.47      2.12 o 
   2   0   6      568.29      568.80      7.20 o 
   4   0   6      303.05      287.62      8.52 o 
  -7   1   6        0.00        3.02      2.05 o 
  -6   1   6        2.56        2.14      1.53 o 
  -5   1   6       72.60       58.67      2.96 o 
  -4   1   6        3.65        2.37      1.30 o 
  -3   1   6      416.56      406.31      8.04 o 
  -2   1   6        3.03        3.23      1.17 o 
  -1   1   6     1101.25     1249.62      9.94 o 
   0   1   6       33.20       22.80      0.74 o 
   1   1   6       64.68       62.28      2.23 o 
   2   1   6      123.93      120.16      1.94 o 
   3   1   6        4.23        3.51      0.94 o 
   4   1   6      109.26       99.48      2.78 o 
   5   1   6        1.43        1.16      2.71 o 
  -7   2   6       15.39        9.37      2.38 o 
  -6   2   6       15.93       15.77      2.33 o 
  -5   2   6       16.02       22.34      2.25 o 
  -4   2   6        9.79        3.18      1.24 o 
  -3   2   6     1558.69     1589.17     16.59 o 
  -2   2   6      136.71      143.97      2.52 o 
  -1   2   6      404.75      434.98      4.11 o 
   0   2   6      123.78      115.19      1.50 o 
   1   2   6       30.62       23.50      1.02 o 
   2   2   6      298.04      297.80      3.68 o 
   3   2   6       10.74       11.94      1.15 o 
   4   2   6       40.77       40.44      2.37 o 
   5   2   6       96.84      107.30      6.57 o 
  -7   3   6        6.22        3.17      2.18 o 
  -6   3   6       30.89       33.71      2.83 o 
  -5   3   6       41.80       42.67      6.09 o 
  -4   3   6      407.83      387.78      8.36 o 
  -3   3   6        1.11        9.67      4.60 o 
  -2   3   6       14.65        6.54      0.71 o 
  -1   3   6      577.25      714.89      6.14 o 
   0   3   6      644.34      619.43      6.31 o 
   1   3   6        3.35        3.12      0.61 o 
   2   3   6      352.66      348.93      4.70 o 
   3   3   6      223.31      222.42      5.53 o 
   4   3   6      124.11      110.31      3.48 o 
   5   3   6       21.81       25.11      4.16 o 
  -7   4   6       23.46       27.99      3.11 o 
  -6   4   6      154.36      137.61      4.89 o 
  -5   4   6       39.18       36.48      2.60 o 
  -4   4   6        4.18        3.41      1.05 o 
  -3   4   6        0.48        1.20      0.69 o 
  -2   4   6      654.18      601.30      6.25 o 
  -1   4   6      215.11      211.38      3.03 o 
   0   4   6      580.54      526.30      5.55 o 
   1   4   6      120.54      113.94      2.32 o 
   2   4   6       11.09        8.51      1.05 o 
   3   4   6        7.69        6.30      1.17 o 
   4   4   6        3.42        2.83      1.52 o 
   5   4   6      100.33      107.69      4.63 o 
  -7   5   6       13.96       17.15      2.62 o 
  -6   5   6        7.17        6.19      2.92 o 
  -5   5   6       66.51       75.01      2.42 o 
  -4   5   6      224.90      220.35      9.85 o 
  -3   5   6      418.62      444.91      5.27 o 
  -2   5   6       43.30       38.48      1.29 o 
  -1   5   6      904.85      917.83      8.83 o 
   0   5   6      374.35      395.05      5.64 o 
   1   5   6       20.82       17.20      1.19 o 
   2   5   6      154.85      154.40      3.02 o 
   3   5   6      132.63      147.35      3.79 o 
   4   5   6        1.56        2.32      1.60 o 
   5   5   6       63.22       73.18      4.64 o 
  -7   6   6       16.52       15.74      2.87 o 
  -6   6   6      109.01      107.79      3.80 o 
  -5   6   6       45.19       40.64      3.23 o 
  -4   6   6      658.57      663.61      8.87 o 
  -3   6   6      420.16      454.29      5.41 o 
  -2   6   6      723.59      678.39      6.99 o 
  -1   6   6        2.34        2.17      0.85 o 
   0   6   6     1466.87     1473.95     19.06 o 
   1   6   6      131.93      129.10      2.68 o 
   2   6   6        0.64       -0.84      0.84 o 
   3   6   6       92.85       88.45      3.04 o 
   4   6   6        6.49        3.48      1.56 o 
   5   6   6       20.58       33.27      3.56 o 
  -7   7   6        0.52       -0.06      1.82 o 
  -6   7   6        2.95        3.61      2.21 o 
  -5   7   6       20.30       16.82      1.88 o 
  -4   7   6      290.02      289.12      8.02 o 
  -3   7   6       77.14       78.63      2.05 o 
  -2   7   6        4.70        4.11      0.96 o 
  -1   7   6        2.78        2.89      1.82 o 
   0   7   6     1358.14     1360.06     22.05 o 
   1   7   6      333.99      304.94      5.15 o 
   2   7   6      596.77      564.64      6.87 o 
   3   7   6        5.77        5.59      1.37 o 
   4   7   6        0.00        0.26      1.76 o 
   5   7   6        0.21       -0.32      2.13 o 
  -6   8   6        0.91       -1.07      1.55 o 
  -5   8   6      140.27      143.03      3.94 o 
  -4   8   6      109.29      103.03      3.13 o 
  -3   8   6      797.29      764.68      9.59 o 
  -2   8   6      143.46      136.28      3.18 o 
  -1   8   6       29.02       27.64      1.63 o 
   0   8   6       15.26       16.79      1.48 o 
   1   8   6        1.33        0.32      0.99 o 
   2   8   6       99.53       95.10      3.06 o 
   3   8   6       47.75       45.03      2.44 o 
   4   8   6        0.02        0.62      1.80 o 
   5   8   6       72.79       80.13      4.61 o 
  -6   9   6       57.20       52.51      2.54 o 
  -5   9   6       75.03       74.67      3.25 o 
  -4   9   6      156.13      160.72      3.92 o 
  -3   9   6       71.48       69.57      3.23 o 
  -2   9   6       37.05       37.81      3.02 o 
  -1   9   6        1.65        2.22      1.03 o 
   0   9   6     1157.92     1122.16     34.54 o 
   1   9   6       46.30       42.14      2.11 o 
   2   9   6      139.07      141.75      6.51 o 
   3   9   6       92.58      118.67      3.79 o 
   4   9   6       41.53       44.00      3.36 o 
  -6  10   6       32.09       32.62      2.69 o 
  -5  10   6       62.88       65.91      4.78 o 
  -4  10   6       15.43       15.62      2.33 o 
  -3  10   6      530.90      502.68      9.55 o 
  -2  10   6        3.05        4.10      1.16 o 
  -1  10   6      596.24      569.23     16.28 o 
   0  10   6      196.87      188.58      4.17 o 
   1  10   6      322.51      319.66      5.73 o 
   2  10   6      241.25      241.57      5.10 o 
   3  10   6        9.01        5.94      2.07 o 
   4  10   6       54.68       58.87      3.82 o 
  -6  11   6       25.95       29.63      3.31 o 
  -5  11   6        5.51        4.73      2.15 o 
  -4  11   6       83.09       75.27      4.08 o 
  -3  11   6      204.25      187.93      5.79 o 
  -2  11   6       69.96       64.60      2.46 o 
  -1  11   6      447.88      395.06      9.80 o 
   0  11   6       35.22       36.89      2.12 o 
   1  11   6      218.61      206.60      4.55 o 
   2  11   6        0.04        0.39      1.32 o 
   3  11   6       48.46       45.02      3.52 o 
   4  11   6       21.85       16.61      2.88 o 
  -6  12   6        3.99        5.09      2.35 o 
  -5  12   6        1.17       -0.07      1.90 o 
  -4  12   6       24.86       29.44      2.94 o 
  -3  12   6        4.84        5.70      1.84 o 
  -2  12   6       89.47       84.35      3.78 o 
  -1  12   6      220.05      220.26      4.67 o 
   0  12   6      125.03      125.68      3.54 o 
   1  12   6       84.40       82.35      3.03 o 
   2  12   6       14.73       15.28      2.53 o 
   3  12   6       14.77        9.59      2.28 o 
   4  12   6       46.32       48.94      6.13 o 
  -5  13   6       30.86       30.45      4.53 o 
  -4  13   6       33.82       35.12      3.27 o 
  -3  13   6        2.79        0.61      1.72 o 
  -2  13   6       69.86       66.81      3.52 o 
  -1  13   6       64.53       59.04      2.69 o 
   0  13   6       77.06       83.93      3.06 o 
   1  13   6      278.38      266.56      6.82 o 
   2  13   6       22.10       30.33      4.53 o 
   3  13   6        1.62        0.66      2.33 o 
  -5  14   6        0.12       -1.09      2.05 o 
  -4  14   6       18.26       25.26      4.13 o 
  -3  14   6      102.15       87.96      4.20 o 
  -2  14   6       22.38       22.68      3.16 o 
  -1  14   6       39.69       39.58      3.98 o 
   0  14   6       13.46       15.16      3.16 o 
   1  14   6        5.31        8.09      2.27 o 
   2  14   6       94.08      100.61      6.51 o 
   3  14   6      126.39      129.46      5.51 o 
  -4  15   6        0.05       -1.65      2.05 o 
  -3  15   6       34.50       30.98      3.25 o 
  -2  15   6      116.54      113.77      4.65 o 
  -1  15   6       91.24       91.96      4.23 o 
   0  15   6       17.35       13.20      2.27 o 
   1  15   6       10.08        5.60      2.46 o 
   2  15   6        1.01        1.75      2.05 o 
   3  15   6       15.46       26.41      3.35 o 
  -4  16   6       23.78       21.06      5.67 o 
  -3  16   6       17.08       24.12      3.06 o 
  -2  16   6        1.73        0.59      1.95 o 
  -1  16   6        6.55        6.05      2.76 o 
   0  16   6        7.17        6.32      2.11 o 
   1  16   6       41.08       48.46      3.45 o 
   2  16   6        0.86        2.35      2.19 o 
  -3  17   6        4.93        3.61      2.26 o 
  -2  17   6       12.14       11.88      2.67 o 
  -1  17   6        2.89        0.90      2.96 o 
   0  17   6        3.51        4.90      3.24 o 
   1  17   6       18.11       21.78      2.98 o 
  -2  18   6        0.39       -2.02      2.02 o 
  -1  18   6        2.50        1.62      2.23 o 
   0  18   6       43.76       46.86      3.71 o 
   1  18   6        6.90        8.24      4.12 o 
  -7   0   7      134.39      131.78      7.49 o 
  -5   0   7      154.10      153.94      6.55 o 
  -3   0   7      656.96      597.37     13.88 o 
  -1   0   7      128.58      117.19      2.47 o 
   1   0   7        9.54        6.06      1.23 o 
   3   0   7       70.51       67.32      3.16 o 
  -7   1   7        2.98        1.98      2.12 o 
  -6   1   7        0.75       -0.92      1.56 o 
  -5   1   7       82.14       88.57      3.60 o 
  -4   1   7      301.15      300.09      6.18 o 
  -3   1   7       55.64       48.74      1.63 o 
  -2   1   7     2304.30     2379.61     20.32 o 
  -1   1   7      716.12      671.43      5.99 o 
   0   1   7      380.68      346.88      3.83 o 
   1   1   7      193.50      175.20      2.57 o 
   2   1   7     1437.52     1387.38     15.84 o 
   3   1   7       42.77       40.94      2.32 o 
   4   1   7       98.42      101.02      3.43 o 
  -7   2   7       25.57       25.72      3.09 o 
  -6   2   7      146.30      159.52      5.28 o 
  -5   2   7      377.35      383.29      7.86 o 
  -4   2   7     1243.13     1217.90     12.06 o 
  -3   2   7      382.55      363.31      5.34 o 
  -2   2   7       42.48       46.93      1.34 o 
  -1   2   7      743.36      736.97      7.48 o 
   0   2   7     1019.95      962.47      8.36 o 
   1   2   7       25.27       22.97      1.28 o 
   2   2   7       62.30       62.49      2.07 o 
   3   2   7        0.12        0.63      1.23 o 
   4   2   7       67.17       84.00      4.02 o 
  -7   3   7       19.15       21.33      2.87 o 
  -6   3   7       51.14       45.04      3.08 o 
  -5   3   7       11.25       11.83      1.62 o 
  -4   3   7        0.45        0.59      1.36 o 
  -3   3   7        9.93       10.96      1.01 o 
  -2   3   7       20.19       20.08      0.98 o 
  -1   3   7     2718.58     2587.11     23.26 o 
   0   3   7      696.09      748.27      6.86 o 
   1   3   7      714.93      691.66      7.51 o 
   2   3   7       72.52       70.23      3.62 o 
   3   3   7       40.72       39.95      1.94 o 
   4   3   7        2.01        2.07      1.89 o 
   5   3   7       11.75       11.95      3.86 o 
  -7   4   7        8.64        6.47      2.44 o 
  -6   4   7       15.00       19.81      3.40 o 
  -5   4   7      407.91      421.34      7.03 o 
  -4   4   7       13.08        7.63      1.20 o 
  -3   4   7       56.04       53.72      2.28 o 
  -2   4   7      139.74      134.47      2.56 o 
  -1   4   7       91.22      110.72      2.20 o 
   0   4   7        0.65        1.23      0.81 o 
   1   4   7      319.51      311.47      4.40 o 
   2   4   7        0.68        4.67      1.94 o 
   3   4   7       55.82       52.73      2.12 o 
   4   4   7       88.46       85.54      4.18 o 
   5   4   7        2.19       -1.41      3.12 o 
  -7   5   7        3.15        0.67      1.75 o 
  -6   5   7      208.04      226.80      5.32 o 
  -5   5   7      161.23      175.36      5.23 o 
  -4   5   7       48.03       38.65      2.01 o 
  -3   5   7      419.43      423.36      6.35 o 
  -2   5   7      174.81      186.46      3.06 o 
  -1   5   7      798.41      836.40     10.03 o 
   0   5   7        4.36        4.30      1.01 o 
   1   5   7       57.65       57.24      1.95 o 
   2   5   7      106.28      122.54      3.43 o 
   3   5   7      168.03      152.09      3.91 o 
   4   5   7        1.83       -1.40      1.55 o 
   5   5   7        0.63        5.24      3.67 o 
  -7   6   7        1.43       -1.25      1.89 o 
  -6   6   7        3.93        3.37      1.77 o 
  -5   6   7       75.00       71.77      2.85 o 
  -4   6   7        0.01       -1.02      1.02 o 
  -3   6   7        0.02        1.37      0.99 o 
  -2   6   7      449.28      465.34      6.65 o 
  -1   6   7      647.17      667.04      8.55 o 
   0   6   7      192.61      166.31      3.59 o 
   1   6   7      656.65      651.76     12.60 o 
   2   6   7        9.15        3.55      1.28 o 
   3   6   7       59.27       55.17      2.62 o 
   4   6   7       18.42       23.47      2.37 o 
  -6   7   7       13.45       14.21      2.04 o 
  -5   7   7       57.23       43.80      2.71 o 
  -4   7   7        0.66       -0.56      1.29 o 
  -3   7   7      175.09      172.09      7.93 o 
  -2   7   7        1.19        2.09      1.01 o 
  -1   7   7      540.52      510.08      9.63 o 
   0   7   7      115.48      125.20      3.15 o 
   1   7   7        4.54        3.31      1.09 o 
   2   7   7       14.40       16.05      1.89 o 
   3   7   7        2.87        1.91      1.65 o 
   4   7   7        0.49       -1.62      1.62 o 
  -6   8   7        0.76        0.38      1.67 o 
  -5   8   7        7.67        9.27      2.16 o 
  -4   8   7        2.46        2.32      5.07 o 
  -3   8   7      551.10      500.65      7.24 o 
  -2   8   7      571.59      549.79      8.01 o 
  -1   8   7      305.02      279.36      6.20 o 
   0   8   7      119.04      126.74      4.03 o 
   1   8   7        2.69        3.44      1.05 o 
   2   8   7        5.08        3.75      1.39 o 
   3   8   7       15.29       12.70      1.79 o 
   4   8   7       85.09       88.02      4.26 o 
  -6   9   7      137.69      137.77      5.42 o 
  -5   9   7        1.45       -0.13      1.76 o 
  -4   9   7       51.86       51.12      3.17 o 
  -3   9   7        2.71        1.53      1.46 o 
  -2   9   7      132.43      134.44      6.13 o 
  -1   9   7      359.62      372.29      6.11 o 
   0   9   7        1.12        0.61      1.08 o 
   1   9   7        0.78        0.95      1.09 o 
   2   9   7      110.49      133.80      3.79 o 
   3   9   7        6.18        5.27      1.61 o 
   4   9   7       23.46       27.37      3.28 o 
  -6  10   7       11.24        9.34      2.64 o 
  -5  10   7       23.09       19.39      3.88 o 
  -4  10   7        0.08       -0.01      1.74 o 
  -3  10   7       12.42       14.67      2.24 o 
  -2  10   7       38.66       45.18      2.26 o 
  -1  10   7      699.54      697.24     17.16 o 
   0  10   7       14.63       10.45      1.53 o 
   1  10   7      110.70      113.64      3.42 o 
   2  10   7      136.29      127.63      3.83 o 
   3  10   7        8.31        5.92      2.66 o 
   4  10   7        1.57        0.35      2.58 o 
  -6  11   7        4.81        4.47      2.41 o 
  -5  11   7       43.83       41.38      3.45 o 
  -4  11   7       76.12       74.37      3.86 o 
  -3  11   7        2.97        4.67      1.90 o 
  -2  11   7      238.06      223.36      4.64 o 
  -1  11   7      557.34      528.12     17.43 o 
   0  11   7        1.99        0.64      1.18 o 
   1  11   7       77.82       78.75      3.04 o 
   2  11   7       19.91       20.10      2.12 o 
   3  11   7       40.71       42.13      3.55 o 
  -5  12   7       22.37       19.59      3.63 o 
  -4  12   7      220.89      209.19      9.07 o 
  -3  12   7       40.45       38.74      6.97 o 
  -2  12   7       17.66       21.60      3.49 o 
  -1  12   7       81.18       74.26      2.91 o 
   0  12   7       65.94       73.41      2.87 o 
   1  12   7        2.41        2.72      1.41 o 
   2  12   7       17.55       15.93      2.05 o 
   3  12   7       10.23        6.88      3.29 o 
  -5  13   7        3.82        6.99      2.36 o 
  -4  13   7      135.26      134.28     11.13 o 
  -3  13   7       31.73       33.47      3.14 o 
  -2  13   7      205.73      195.53      7.34 o 
  -1  13   7      286.59      271.21      9.29 o 
   0  13   7       38.87       36.98      2.34 o 
   1  13   7      179.65      185.46      4.78 o 
   2  13   7        2.02        1.79      2.24 o 
   3  13   7       18.25       18.39      3.00 o 
  -5  14   7        3.79        3.02      2.38 o 
  -4  14   7      150.61      155.86      6.62 o 
  -3  14   7        0.02        2.60      2.16 o 
  -2  14   7       37.87       42.83      3.27 o 
  -1  14   7        6.42        5.75      1.58 o 
   0  14   7       58.07       55.99      2.77 o 
   1  14   7      111.86      111.19      4.87 o 
   2  14   7        9.21        7.31      2.33 o 
  -4  15   7       54.93       53.02      3.80 o 
  -3  15   7      146.62      137.58      5.33 o 
  -2  15   7      257.02      245.57     14.59 o 
  -1  15   7        0.06       -1.75      1.75 o 
   0  15   7       11.31        8.59      2.20 o 
   1  15   7        5.04        4.17      2.11 o 
   2  15   7      125.94      137.53      6.44 o 
  -4  16   7        0.98        7.00      3.90 o 
  -3  16   7       22.95       26.30      3.16 o 
  -2  16   7       12.51       14.13      2.61 o 
  -1  16   7        5.03        7.83      2.27 o 
   0  16   7        5.68        1.48      2.03 o 
   1  16   7       12.58        8.22      2.48 o 
  -3  17   7       25.77       26.25      8.69 o 
  -2  17   7       95.31       97.63      4.78 o 
  -1  17   7        2.44       -1.74      2.18 o 
   0  17   7       59.10       54.31      3.86 o 
   1  17   7        0.70       -1.75      3.23 o 
  -1  18   7        1.22        3.18      3.39 o 
  -6   0   8      392.05      413.12     12.48 o 
  -4   0   8      541.81      596.24     10.16 o 
  -2   0   8      448.25      449.82     10.98 o 
   0   0   8     1142.68     1106.27     21.13 o 
   2   0   8      393.46      414.22     11.77 o 
   4   0   8       25.55       25.85      4.14 o 
  -7   1   8       72.32       88.53      4.52 o 
  -6   1   8       29.35       31.60      4.64 o 
  -5   1   8       35.98       38.89      2.62 o 
  -4   1   8        0.79        0.34      0.98 o 
  -3   1   8      208.57      186.45      3.66 o 
  -2   1   8      178.97      172.22      2.95 o 
  -1   1   8      239.79      237.94      3.72 o 
   0   1   8      169.18      171.81      3.07 o 
   1   1   8     1487.19     1459.92     16.28 o 
   2   1   8      228.68      232.98      9.19 o 
   3   1   8       42.01       37.80      3.19 o 
   4   1   8       40.60       36.48      4.77 o 
  -7   2   8      145.14      141.59      5.43 o 
  -6   2   8       16.73       19.48      2.56 o 
  -5   2   8      458.77      472.81      7.51 o 
  -4   2   8      114.54       89.99      2.85 o 
  -3   2   8      538.91      491.09      5.85 o 
  -2   2   8       46.51       44.20      1.62 o 
  -1   2   8       43.98       36.78      1.49 o 
   0   2   8      341.45      357.77      7.41 o 
   1   2   8        1.15        5.95      1.46 o 
   2   2   8      137.60      141.08      3.73 o 
   3   2   8       68.35       76.21      3.11 o 
   4   2   8        4.61        7.65      3.33 o 
  -7   3   8        4.97        7.02      3.51 o 
  -6   3   8       29.27       43.71      6.45 o 
  -5   3   8        1.70       -0.18      1.35 o 
  -4   3   8      302.05      318.33      7.40 o 
  -3   3   8      858.94      831.53      8.91 o 
  -2   3   8     1087.22     1010.35     10.06 o 
  -1   3   8      328.37      309.85      4.99 o 
   0   3   8      604.88      618.04      7.62 o 
   1   3   8     2897.59     2850.06     29.04 o 
   2   3   8        0.07       -1.08      1.20 o 
   3   3   8       11.96       12.60      1.83 o 
   4   3   8        5.92        7.91      2.31 o 
  -7   4   8       20.30       19.48      2.45 o 
  -6   4   8       22.90       28.55      2.50 o 
  -5   4   8        7.51        9.33      1.73 o 
  -4   4   8      475.45      462.54     10.15 o 
  -3   4   8       53.87       65.55      2.12 o 
  -2   4   8      120.41      123.31      2.58 o 
  -1   4   8       28.87       20.60      1.56 o 
   0   4   8      622.20      584.41      9.20 o 
   1   4   8      123.96      134.73      3.37 o 
   2   4   8       16.31       14.99      1.79 o 
   3   4   8      312.19      310.23      6.04 o 
   4   4   8        2.54        4.26      2.89 o 
  -6   5   8       30.08       31.02      2.57 o 
  -5   5   8      561.75      558.41     10.73 o 
  -4   5   8        5.13        3.46      1.21 o 
  -3   5   8      946.16      889.89     11.02 o 
  -2   5   8       33.69       30.37      1.83 o 
  -1   5   8       81.48       78.70      2.54 o 
   0   5   8       29.45       35.21      1.78 o 
   1   5   8      761.29      759.34      8.52 o 
   2   5   8       62.65       62.20      2.24 o 
   3   5   8       17.93       22.57      2.70 o 
   4   5   8       25.51       28.66      3.29 o 
  -6   6   8      185.76      178.68      6.21 o 
  -5   6   8      286.08      266.39      8.66 o 
  -4   6   8        4.63        7.06      1.80 o 
  -3   6   8        1.36       -0.55      2.41 o 
  -2   6   8      491.68      487.38      7.18 o 
  -1   6   8      569.42      554.59     13.24 o 
   0   6   8      828.29      835.98     12.68 o 
   1   6   8       22.40       22.68      1.61 o 
   2   6   8      102.07       94.02      2.71 o 
   3   6   8      354.92      360.88      8.48 o 
   4   6   8       27.65       30.64      3.62 o 
  -6   7   8        6.06        5.95      2.37 o 
  -5   7   8        1.74        1.66      1.97 o 
  -4   7   8       32.04       34.66      3.14 o 
  -3   7   8        1.42        1.83      1.14 o 
  -2   7   8     2625.54     2520.38     31.84 o 
  -1   7   8      498.47      497.24      7.34 o 
   0   7   8     1461.28     1466.80     21.10 o 
   1   7   8       49.25       49.82      2.04 o 
   2   7   8      136.67      128.75      3.12 o 
   3   7   8       40.54       41.47      2.65 o 
   4   7   8       41.82       50.80      3.92 o 
  -6   8   8        9.54       10.59      2.19 o 
  -5   8   8      137.25      124.69      4.96 o 
  -4   8   8        2.77        1.76      1.70 o 
  -3   8   8       63.20       55.43      2.40 o 
  -2   8   8       22.27       24.18      1.98 o 
  -1   8   8       33.06       32.43      2.07 o 
   0   8   8      138.74      133.63      3.54 o 
   1   8   8       38.64       35.17      2.99 o 
   2   8   8      105.62       98.93      3.33 o 
   3   8   8      261.04      247.91      5.92 o 
   4   8   8       10.66        9.57      2.72 o 
  -6   9   8       34.23       36.48      3.41 o 
  -5   9   8      106.90      103.38      4.68 o 
  -4   9   8      343.55      347.49     11.77 o 
  -3   9   8       12.22       15.80      3.25 o 
  -2   9   8      233.15      243.88      4.94 o 
  -1   9   8      179.14      180.74      4.17 o 
   0   9   8      109.44      117.46      3.53 o 
   1   9   8       28.96       33.79      1.94 o 
   2   9   8       50.88       56.39      2.78 o 
   3   9   8        2.61        3.22      1.77 o 
  -6  10   8        7.72        3.01      2.38 o 
  -5  10   8        0.11       -0.65      2.02 o 
  -4  10   8       27.61       25.93      2.90 o 
  -3  10   8      120.82      129.49      4.78 o 
  -2  10   8      909.38      898.30     14.43 o 
  -1  10   8      114.32      104.29      3.28 o 
   0  10   8      642.37      616.39     13.68 o 
   1  10   8       27.35       22.09      1.85 o 
   2  10   8        1.01        8.49      5.14 o 
   3  10   8       15.71       18.41      2.27 o 
  -5  11   8        0.00       -2.05      2.05 o 
  -4  11   8       65.79       75.89      4.14 o 
  -3  11   8      101.73      108.98      4.52 o 
  -2  11   8      184.04      170.49      4.26 o 
  -1  11   8      130.59      127.58      3.71 o 
   0  11   8       58.83       55.36      2.61 o 
   1  11   8      216.70      205.79      4.91 o 
   2  11   8       55.97       61.62      2.98 o 
   3  11   8        3.80        6.02      4.25 o 
  -5  12   8       25.71       23.31      3.04 o 
  -4  12   8       14.64       12.50      7.91 o 
  -3  12   8      264.77      266.37      7.23 o 
  -2  12   8      139.84      123.72     13.46 o 
  -1  12   8        0.37        0.28      1.31 o 
   0  12   8       31.74       26.32      2.15 o 
   1  12   8       33.54       25.53      2.39 o 
   2  12   8      134.52      122.55      4.11 o 
   3  12   8       26.64       38.08      3.78 o 
  -5  13   8       11.89       11.61      2.78 o 
  -4  13   8       32.71       36.38      7.70 o 
  -3  13   8      149.79      161.10      5.65 o 
  -2  13   8        0.65        1.09      1.87 o 
  -1  13   8       15.20       17.36      2.46 o 
   0  13   8        3.61        2.17      1.85 o 
   1  13   8        3.87        6.44      1.71 o 
   2  13   8       46.23       44.81      3.67 o 
  -4  14   8        2.82        0.86      2.25 o 
  -3  14   8       94.37       86.88      7.72 o 
  -2  14   8      170.40      159.32      5.66 o 
  -1  14   8        0.02       -1.58      1.58 o 
   0  14   8       77.06       82.78      3.27 o 
   1  14   8       21.48       21.99      2.33 o 
   2  14   8       31.49       36.09      3.44 o 
  -4  15   8       16.56       14.90      3.04 o 
  -3  15   8       88.92       85.09      5.96 o 
  -2  15   8       80.23       84.98      6.45 o 
  -1  15   8       20.45       18.29      2.90 o 
   0  15   8        4.40        7.28      2.37 o 
   1  15   8       52.22       55.95      4.75 o 
  -3  16   8       12.94       18.08      3.01 o 
  -2  16   8       17.19       15.70      2.88 o 
  -1  16   8      100.79       96.06      4.82 o 
   0  16   8        1.85        4.73      2.18 o 
  -5   0   9      220.54      234.98      7.30 o 
  -3   0   9      108.98      117.04      5.65 o 
  -1   0   9     2558.58     2502.67     31.57 o 
   1   0   9      510.23      502.72     13.65 o 
   3   0   9        8.65        4.28      3.00 o 
  -6   1   9      179.13      197.15      5.67 o 
  -5   1   9      179.58      180.55      3.79 o 
  -4   1   9     1153.29     1156.81     13.91 o 
  -3   1   9       61.05       64.19      3.14 o 
  -2   1   9        4.58        5.00      1.27 o 
  -1   1   9      167.07      181.26      3.38 o 
   0   1   9     1671.10     1644.82     18.15 o 
   1   1   9       53.32       50.75      3.97 o 
   2   1   9        1.59       12.44      8.01 o 
   3   1   9       42.94       45.22      3.53 o 
   4   1   9        0.88        4.06      3.55 o 
  -6   2   9      129.07      137.13      4.22 o 
  -5   2   9       15.51       17.70      2.50 o 
  -4   2   9        8.76       10.99      1.95 o 
  -3   2   9      206.07      188.03      4.14 o 
  -2   2   9       33.76       30.90      1.92 o 
  -1   2   9       87.24       89.85      3.99 o 
   0   2   9       58.02       62.32      2.60 o 
   1   2   9       11.97       13.20      3.73 o 
   2   2   9     1055.36     1075.02     21.00 o 
   3   2   9      121.21      121.21      4.80 o 
   4   2   9        7.14        1.73      3.55 o 
  -6   3   9        5.22       -0.86      2.20 o 
  -5   3   9        8.55       11.74      2.16 o 
  -4   3   9      426.05      415.74      5.83 o 
  -3   3   9      814.85      827.08      9.05 o 
  -2   3   9      428.66      430.44      8.29 o 
  -1   3   9      624.51      621.42      9.47 o 
   0   3   9      135.59      137.24      3.63 o 
   1   3   9      167.65      163.21      4.01 o 
   2   3   9       95.10       92.03      3.35 o 
   3   3   9       61.88       70.29      3.91 o 
   4   3   9        6.98        5.16      3.49 o 
  -6   4   9      119.14      124.23      5.15 o 
  -5   4   9       44.67       68.40      3.79 o 
  -4   4   9       68.67       65.12      2.27 o 
  -3   4   9       15.21       18.87      1.79 o 
  -2   4   9      513.01      512.20      7.41 o 
  -1   4   9      506.33      512.75      9.39 o 
   0   4   9      222.84      216.45      4.62 o 
   1   4   9        0.09       -0.83      1.26 o 
   2   4   9      356.78      335.31      6.31 o 
   3   4   9       21.39       19.34      2.93 o 
  -6   5   9        0.00        1.15      2.16 o 
  -5   5   9      244.54      251.44      7.11 o 
  -4   5   9        1.20        1.91      1.23 o 
  -3   5   9       18.61       24.30      1.96 o 
  -2   5   9      285.71      269.71      5.04 o 
  -1   5   9       98.98       88.76      3.12 o 
   0   5   9      591.54      559.62      8.32 o 
   1   5   9      104.69       99.27      3.76 o 
   2   5   9        0.05        0.12      1.54 o 
   3   5   9        3.37        5.90      3.30 o 
  -6   6   9       48.04       44.78      3.70 o 
  -5   6   9       53.34       63.58      3.77 o 
  -4   6   9       80.96       79.65      3.83 o 
  -3   6   9      861.42      847.78     10.95 o 
  -2   6   9        3.61        3.68      1.33 o 
  -1   6   9      311.73      292.54      5.78 o 
   0   6   9       81.66       76.14      2.40 o 
   1   6   9        9.07        6.97      1.58 o 
   2   6   9      108.77      109.74      3.71 o 
   3   6   9      122.92      126.90      5.23 o 
  -6   7   9        1.41        3.01      2.45 o 
  -5   7   9       17.54       17.97      2.67 o 
  -4   7   9       98.91       83.87      4.15 o 
  -3   7   9      419.24      422.42      6.92 o 
  -2   7   9       69.19       67.20      2.71 o 
  -1   7   9       83.55       77.85      2.78 o 
   0   7   9      137.46      152.51      3.35 o 
   1   7   9      243.62      243.30      5.19 o 
   2   7   9       16.57       20.05      2.15 o 
   3   7   9      109.63      118.65      5.07 o 
  -6   8   9       60.13       63.32      3.39 o 
  -5   8   9        0.03       -1.20      1.91 o 
  -4   8   9       61.08       62.02      3.64 o 
  -3   8   9      297.23      293.04      5.61 o 
  -2   8   9        8.16       10.38      1.66 o 
  -1   8   9       10.02        8.12      1.84 o 
   0   8   9       39.88       35.52      2.23 o 
   1   8   9       35.83       33.60      2.01 o 
   2   8   9      141.66      139.47      6.86 o 
   3   8   9        5.46        2.21      2.38 o 
  -5   9   9       33.53       30.04      3.15 o 
  -4   9   9        6.60        5.97      2.57 o 
  -3   9   9       60.80       62.73      3.56 o 
  -2   9   9        3.84        4.52      1.49 o 
  -1   9   9       98.71       97.15      3.72 o 
   0   9   9      263.81      276.07      5.89 o 
   1   9   9        6.83        9.21      1.48 o 
   2   9   9       13.46       13.96      2.08 o 
   3   9   9        2.42        3.07      2.40 o 
  -5  10   9        8.62        6.23      2.39 o 
  -4  10   9      340.64      340.97      8.38 o 
  -3  10   9      265.04      262.93      7.06 o 
  -2  10   9       69.42       63.70      3.51 o 
  -1  10   9      556.80      553.58     20.19 o 
   0  10   9        3.30        3.80      1.36 o 
   1  10   9       43.29       43.89      2.27 o 
   2  10   9        9.42        8.52      2.10 o 
  -5  11   9       12.44        6.54      2.57 o 
  -4  11   9      102.85      101.51      4.70 o 
  -3  11   9      308.88      308.15      7.87 o 
  -2  11   9       30.37       39.47      3.10 o 
  -1  11   9      165.41      167.75      4.40 o 
   0  11   9       31.86       29.93      3.03 o 
   1  11   9        0.79        0.95      1.49 o 
   2  11   9       15.18       20.97      2.38 o 
  -5  12   9       13.80       19.91      4.41 o 
  -4  12   9        9.56       10.73      2.65 o 
  -3  12   9       67.63       78.43      4.24 o 
  -2  12   9       59.01       57.33      3.69 o 
  -1  12   9       44.80       48.21      5.24 o 
   0  12   9        5.96        5.47      1.70 o 
   1  12   9       17.12       14.65      2.04 o 
   2  12   9      207.17      209.14      6.98 o 
  -4  13   9       14.85       12.92      5.70 o 
  -3  13   9       72.93       70.69      4.10 o 
  -2  13   9       50.99       58.55      4.80 o 
  -1  13   9      254.47      260.22      9.13 o 
   0  13   9       24.93       21.47      2.17 o 
   1  13   9        1.94        2.38      1.73 o 
  -3  14   9        0.17       -0.31      2.27 o 
  -2  14   9       14.40        7.72      2.58 o 
  -1  14   9      286.10      282.57     15.19 o 
   0  14   9       15.60       12.59      2.06 o 
   1  14   9       24.76       25.13      2.55 o 
  -3  15   9        0.00        0.53      2.67 o 
  -2  15   9        0.07       -1.79      2.16 o 
  -1  15   9        0.11        0.35      2.30 o 
   0  15   9      148.22      157.95      5.39 o 
  -6   0  10      110.12      130.74      7.55 o 
  -4   0  10      177.19      199.64      7.87 o 
  -2   0  10       10.13        5.21      1.59 o 
   0   0  10      123.74      120.95      6.63 o 
   2   0  10        8.58        4.79      3.00 o 
  -6   1  10        8.21        8.20      2.57 o 
  -5   1  10        1.05        0.24      1.87 o 
  -4   1  10      128.06      134.66      4.70 o 
  -3   1  10       25.34       24.64      1.99 o 
  -2   1  10       56.64       51.57      2.04 o 
  -1   1  10      337.94      316.35      5.80 o 
   0   1  10      343.91      345.64      7.88 o 
   1   1  10        8.13        9.57      2.21 o 
   2   1  10        6.70        5.94      2.08 o 
   3   1  10       13.93        7.32      2.50 o 
  -6   2  10       14.08       23.07      4.08 o 
  -5   2  10        9.09       13.86      2.28 o 
  -4   2  10       10.27       14.00      1.82 o 
  -3   2  10       23.04       28.77      2.08 o 
  -2   2  10        3.09        0.99      1.49 o 
  -1   2  10      158.59      161.08      4.06 o 
   0   2  10       72.92       75.34      2.87 o 
   1   2  10      452.77      452.98      9.47 o 
   2   2  10        8.18        6.75      3.02 o 
   3   2  10       12.64       14.59      2.88 o 
  -6   3  10       15.87       23.48      3.11 o 
  -5   3  10       27.14       26.40      2.25 o 
  -4   3  10      197.76      214.60      4.76 o 
  -3   3  10        5.26        0.23      1.64 o 
  -2   3  10      187.89      191.06      5.40 o 
  -1   3  10      934.27      892.46     11.68 o 
   0   3  10       91.95      101.76      3.25 o 
   1   3  10       53.88       54.34      3.67 o 
   2   3  10       83.41       92.49      4.27 o 
   3   3  10       12.90       14.65      3.27 o 
  -6   4  10        4.52        4.83      2.26 o 
  -5   4  10       14.91       15.99      2.06 o 
  -4   4  10       20.68       23.99      2.54 o 
  -3   4  10      245.43      239.87     13.18 o 
  -2   4  10      249.27      266.33      6.53 o 
  -1   4  10        8.60       12.40      1.73 o 
   0   4  10      145.22      142.00      3.88 o 
   1   4  10      288.87      280.61      5.68 o 
   2   4  10        0.02       -0.51      1.61 o 
   3   4  10       10.78        7.28      3.61 o 
  -6   5  10        1.37       -1.08      2.17 o 
  -5   5  10      177.72      177.16      5.79 o 
  -4   5  10       15.66       14.15      1.79 o 
  -3   5  10        4.04        1.77      1.60 o 
  -2   5  10       95.62       91.24      4.00 o 
  -1   5  10       71.34       73.38      3.51 o 
   0   5  10       68.32       67.29      2.75 o 
   1   5  10       12.92       16.98      2.98 o 
   2   5  10       22.94       26.04      2.94 o 
   3   5  10       57.28       39.33      5.43 o 
  -6   6  10       20.81       20.67      3.17 o 
  -5   6  10       12.55       17.87      2.80 o 
  -4   6  10        9.36        9.70      2.18 o 
  -3   6  10        3.12        5.75      1.67 o 
  -2   6  10      369.65      378.91      9.06 o 
  -1   6  10        7.45        5.66      1.80 o 
   0   6  10       13.82       12.94      1.77 o 
   1   6  10      393.11      388.97      7.04 o 
   2   6  10       62.71       67.86      3.22 o 
   3   6  10        0.43        1.24      2.41 o 
  -5   7  10        1.12        1.01      2.04 o 
  -4   7  10      169.62      168.05      5.52 o 
  -3   7  10      238.08      251.18      5.29 o 
  -2   7  10      470.41      469.11      7.60 o 
  -1   7  10        1.10        6.01      3.87 o 
   0   7  10        0.14        5.33      4.11 o 
   1   7  10       11.71       15.17      1.96 o 
   2   7  10      202.56      224.28      6.84 o 
  -5   8  10       80.48       83.23      8.93 o 
  -4   8  10       27.26       27.27      3.13 o 
  -3   8  10        2.26        2.13      1.91 o 
  -2   8  10      150.49      155.19      4.09 o 
  -1   8  10       38.56       33.68      2.34 o 
   0   8  10       75.95       69.88      3.04 o 
   1   8  10      470.48      463.07      8.03 o 
   2   8  10      114.05      111.82     11.41 o 
  -5   9  10        1.19       -0.20      2.15 o 
  -4   9  10      138.24      137.66      5.62 o 
  -3   9  10       34.13       36.50      3.64 o 
  -2   9  10      113.38      123.01      3.72 o 
  -1   9  10        3.94        2.79      1.49 o 
   0   9  10       13.61       12.96      1.85 o 
   1   9  10        3.39        4.49      1.78 o 
   2   9  10       12.76       21.06      3.24 o 
  -5  10  10        7.95        6.48      2.44 o 
  -4  10  10       88.14       84.47      4.53 o 
  -3  10  10       36.23       37.02      4.13 o 
  -2  10  10      124.28      122.32      3.91 o 
  -1  10  10      141.17      144.01      4.11 o 
   0  10  10        1.31        3.48      1.52 o 
   1  10  10       14.08       13.23      2.60 o 
   2  10  10       23.14       36.27      3.87 o 
  -4  11  10        0.02        1.74      2.26 o 
  -3  11  10       30.08       31.02      3.32 o 
  -2  11  10        5.40        4.38      1.90 o 
  -1  11  10       98.58      101.49      3.60 o 
   0  11  10       33.35       35.30      2.92 o 
   1  11  10       26.91       33.44      5.14 o 
  -4  12  10        8.33       11.42      4.06 o 
  -3  12  10        0.02        0.89      2.21 o 
  -2  12  10        9.79       10.55      2.45 o 
  -1  12  10        7.93        7.16      1.83 o 
   0  12  10      107.86       97.93      5.51 o 
   1  12  10        9.90        9.58      2.01 o 
  -3  13  10       40.29       49.76      3.96 o 
  -2  13  10        7.21        4.22      2.48 o 
  -1  13  10        9.74       11.40      1.94 o 
   0  13  10       64.90       59.90      4.06 o 
  -2  14  10       11.40       12.19      2.96 o 
  -1  14  10        9.32        8.30      2.17 o 
  -5   0  11        9.18       12.83      3.71 o 
  -3   0  11      387.40      408.73      9.68 o 
  -1   0  11      158.21      140.68      7.24 o 
   1   0  11       14.63       11.91      3.28 o 
  -6   1  11       32.78       29.02      3.32 o 
  -5   1  11       38.29       42.33      3.64 o 
  -4   1  11       24.62       21.98      3.14 o 
  -3   1  11       12.49       13.25      2.03 o 
  -2   1  11      351.55      325.91      6.18 o 
  -1   1  11        6.84        6.19      1.94 o 
   0   1  11        4.29        5.80      2.03 o 
   1   1  11       19.40       19.84      2.77 o 
   2   1  11       38.60       37.59      7.13 o 
  -6   2  11       35.38       44.97      3.85 o 
  -5   2  11        0.66        4.77      1.89 o 
  -4   2  11      140.12      137.68      4.96 o 
  -3   2  11       22.32       30.06      2.86 o 
  -2   2  11       15.67       15.71      2.07 o 
  -1   2  11       14.43       19.12      2.01 o 
   0   2  11      389.49      391.24      8.87 o 
   1   2  11       54.97       58.81      3.78 o 
   2   2  11        1.94        0.11      2.20 o 
  -5   3  11      364.47      368.28     12.73 o 
  -4   3  11        3.33        5.85      3.13 o 
  -3   3  11       24.94       27.32      5.03 o 
  -2   3  11       85.54       79.44      3.16 o 
  -1   3  11        1.58        2.40      1.49 o 
   0   3  11        0.45        2.71      2.04 o 
   1   3  11       19.04       20.47      4.08 o 
   2   3  11       22.42       21.89      4.26 o 
  -5   4  11       10.44       15.65      3.77 o 
  -4   4  11        0.21       -0.76      1.90 o 
  -3   4  11        1.70        3.70      1.87 o 
  -2   4  11      150.56      154.72      8.24 o 
  -1   4  11       56.16       62.76      2.78 o 
   0   4  11      155.73      149.84      4.18 o 
   1   4  11       10.34       10.45      2.36 o 
   2   4  11        9.59       12.64      2.81 o 
  -5   5  11        3.52        1.84      3.28 o 
  -4   5  11       15.73       12.58      2.50 o 
  -3   5  11       51.84       43.01      3.03 o 
  -2   5  11      247.12      241.93      6.55 o 
  -1   5  11        0.05        0.52      1.48 o 
   0   5  11       54.72       54.35      2.80 o 
   1   5  11        0.01       -0.50      1.53 o 
   2   5  11       51.25       50.92      4.02 o 
  -5   6  11       77.01       80.60      6.26 o 
  -4   6  11       54.02       60.08      5.59 o 
  -3   6  11        2.15        1.95      1.90 o 
  -2   6  11        9.04       13.48      2.38 o 
  -1   6  11       13.41       13.19      1.94 o 
   0   6  11       55.89       54.38      2.81 o 
   1   6  11        6.22        4.82      1.85 o 
   2   6  11       24.63       31.89      3.86 o 
  -5   7  11      143.05      138.62      7.89 o 
  -4   7  11       48.70       59.24      5.59 o 
  -3   7  11        9.58        6.23      2.27 o 
  -2   7  11        1.49        1.88      1.84 o 
  -1   7  11        0.11       -0.53      1.44 o 
   0   7  11        2.79        1.58      1.62 o 
   1   7  11      190.39      211.51      5.49 o 
  -5   8  11        1.26        1.44      2.74 o 
  -4   8  11      100.64      111.04      7.38 o 
  -3   8  11        6.48        6.00      2.21 o 
  -2   8  11        5.00        3.95      1.99 o 
  -1   8  11       46.72       44.82      7.03 o 
   0   8  11       47.96       49.08      2.84 o 
   1   8  11        3.82        8.49      2.72 o 
  -4   9  11        0.01        0.07      2.20 o 
  -3   9  11       44.95       49.00      5.43 o 
  -2   9  11      110.07      104.50      4.51 o 
  -1   9  11       13.64       16.02      2.61 o 
   0   9  11        3.71        2.75      1.79 o 
   1   9  11       39.97       45.53      3.16 o 
  -4  10  11        9.52       14.29      2.76 o 
  -3  10  11      124.27      129.74      9.70 o 
  -2  10  11        3.16       -1.05      2.19 o 
  -1  10  11        2.58       -0.08      4.07 o 
   0  10  11        7.18        5.63      2.02 o 
  -3  11  11        1.67        7.63      2.51 o 
  -2  11  11       62.20       63.53      3.16 o 
  -1  11  11        2.01       -0.55      1.98 o 
   0  11  11       33.30       37.88      3.03 o 
  -2  12  11       12.42       11.23      2.73 o 
  -1  12  11       47.21       44.81      3.81 o 
  -4   0  12      185.47      174.62      8.36 o 
  -2   0  12       31.97       36.99      4.88 o 
   0   0  12       21.62       20.16      4.45 o 
  -5   1  12        1.23        2.46      2.57 o 
  -4   1  12        0.97        1.24      2.19 o 
  -3   1  12      619.96      599.20     11.79 o 
  -2   1  12       18.81       16.27      2.73 o 
  -1   1  12        7.36        8.62      2.41 o 
   0   1  12      113.65      122.19      5.11 o 
   1   1  12        4.22        3.13      2.30 o 
  -5   2  12       98.84      102.82      4.80 o 
  -4   2  12        2.43        2.13      2.23 o 
  -3   2  12        0.41       -1.26      2.19 o 
  -2   2  12       55.20       55.63      3.65 o 
  -1   2  12      300.70      289.78      7.82 o 
   0   2  12        0.45        0.39      2.11 o 
   1   2  12        0.00       -1.09      2.27 o 
  -5   3  12        4.68       10.57      4.06 o 
  -4   3  12       47.64       53.08      3.59 o 
  -3   3  12       79.85       78.76      7.96 o 
  -2   3  12       17.29       15.04      2.07 o 
  -1   3  12       43.46       42.01      3.39 o 
   0   3  12      112.62      111.26      4.95 o 
   1   3  12        4.41        2.42      2.54 o 
  -5   4  12       11.13       13.89      4.06 o 
  -4   4  12      187.59      191.30      9.74 o 
  -3   4  12       21.55       22.34      4.72 o 
  -2   4  12       12.40        9.93      1.98 o 
  -1   4  12       78.92       82.48      4.05 o 
   0   4  12       95.77      100.80      4.71 o 
   1   4  12        0.98       -1.98      1.98 o 
  -4   5  12       21.06       25.15      3.64 o 
  -3   5  12      463.46      454.44      9.91 o 
  -2   5  12       35.06       40.32      2.74 o 
  -1   5  12        5.25        4.28      1.73 o 
   0   5  12        0.00       -0.19      3.20 o 
   1   5  12       46.12       51.09      4.56 o 
  -4   6  12      156.90      175.56      9.04 o 
  -3   6  12       30.28       31.95      3.74 o 
  -2   6  12        0.08        0.95      2.03 o 
  -1   6  12      223.81      221.99      7.14 o 
   0   6  12       55.72       51.77      2.91 o 
  -4   7  12        0.59        8.12      3.79 o 
  -3   7  12        7.66        7.58      2.54 o 
  -2   7  12        7.98        8.26      2.40 o 
  -1   7  12        0.01        1.53      1.86 o 
   0   7  12       71.55       72.27      3.45 o 
  -3   8  12       11.67       10.90      2.62 o 
  -2   8  12      139.93      146.89      5.57 o 
  -1   8  12      195.44      216.50      8.18 o 
   0   8  12        0.47        2.52      1.82 o 
  -3   9  12      120.13      119.54      7.57 o 
  -2   9  12        3.68        4.83      2.35 o 
  -1   9  12       16.35       16.05      2.31 o 
  -3   0  13        5.85        4.47      3.37 o 
  -1   0  13       34.04       47.37      5.57 o 
  -4   1  13      108.09       93.77      4.77 o 
  -3   1  13        0.66        1.33      2.19 o 
  -2   1  13       29.85       37.48      3.76 o 
  -1   1  13       85.70       90.16      4.85 o 
   0   1  13       45.95       55.97      4.25 o 
  -4   2  13        7.77        9.70      2.46 o 
  -3   2  13       16.08       17.33      3.12 o 
  -2   2  13      560.48      535.32     13.28 o 
  -1   2  13       61.46       58.40      4.11 o 
   0   2  13        0.22        0.88      2.44 o 
  -3   3  13       50.69       54.20      3.92 o 
  -2   3  13        2.60        4.78      2.52 o 
  -1   3  13      130.05      126.48      5.48 o 
  -3   4  13       26.95       31.60      2.85 o 
  -2   4  13       70.93       75.52      6.24 o 
  -1   4  13       20.47       18.34      4.78 o 
  -3   5  13        1.29       -2.01      2.29 o 
  -2   5  13        6.05        7.34      2.10 o 
  -1   5  13       30.70       37.27      4.02 o 
  -2   6  13       80.71       84.36      4.93 o 
                                                 
